# Supplementary material for: Pathomics Signature for Prognosis and CA19‐9 Interception in Pancreatic Ductal Adenocarcinoma: A Real‐Life, Multi‐Center Study
Source: Adv Sci (Weinh). 2026 Jan 20;13(16):e15952. doi: 10.1002/advs.202515952 (PMC13042562; doi:10.1002/advs.202515952)
Supplement: Supplementary file 2 — Supplementary Table: advs73658‐sup‐0002‐Supplementary Table S7. Features dataset.xlsx [file ADVS-13-e15952-s002.xlsx]

## Sheet: Sheet1
ID	prob-0.0	prob-0.01	prob-0.02	prob-0.03	prob-0.04	prob-0.05	prob-0.06	prob-0.07	prob-0.08	prob-0.09	prob-0.1	prob-0.11	prob-0.12	prob-0.13	prob-0.14	prob-0.15	prob-0.16	prob-0.17	prob-0.18	prob-0.19	prob-0.2	prob-0.21	prob-0.22	prob-0.23	prob-0.24	prob-0.25	prob-0.26	prob-0.27	prob-0.28	prob-0.29	prob-0.3	prob-0.31	prob-0.32	prob-0.33	prob-0.34	prob-0.35	prob-0.36	prob-0.37	prob-0.38	prob-0.39	prob-0.4	prob-0.41	prob-0.42	prob-0.43	prob-0.44	prob-0.45	prob-0.46	prob-0.47	prob-0.48
495517	0	0	0	0	0	0	0	0	0	0	0	0.001245	0	0.000623	0.000623	0.001868	0.001868	0	0.003113	0.003736	0.004359	0.006227	0.006849	0.004359	0.00934	0.010585	0.006227	0.008717	0.013076	0.015567	0.011831	0.014321	0.009963	0.015567	0.014321	0.018057	0.017435	0.00934	0.023039	0.011208	0.019303	0.012453	0.023039	0.014944	0.01868	0.014321	0.013076	0.015567	0.019303
511173	0	0	0	0	0	0	0	0	0	0	0	0.001272	0	0	0	0	0	0.001272	0.006361	0.002545	0.002545	0.005089	0.002545	0.003817	0.005089	0.003817	0.002545	0	0.002545	0.002545	0.006361	0.002545	0.002545	0.007634	0.008906	0.002545	0.005089	0.003817	0.015267	0.010178	0.007634	0.007634	0.01145	0.012723	0.015267	0.010178	0.020356	0.012723	0.016539
511268	0	0.000487	0.000974	0	0	0	0	0	0	0.000487	0.000487	0.000487	0.000974	0.000974	0.00341	0.000974	0.000974	0.001461	0.002923	0.000974	0.002923	0.00341	0.000974	0.002923	0.00341	0.003897	0.004384	0.005358	0.007306	0.005358	0.008281	0.004384	0.004384	0.004871	0.007793	0.009742	0.005358	0.008281	0.008768	0.003897	0.006332	0.008281	0.010229	0.005845	0.010716	0.009742	0.013151	0.007793	0.007306
511709	0	0	0	0	0	0	0	0	0	0	0	0	0	0	0	0	0.000598	0	0	0	0	0	0	0	0	0.000598	0.001793	0.001195	0.001793	0.000598	0.001793	0	0.000598	0.001793	0.001195	0.000598	0.001195	0	0.000598	0.000598	0.004184	0.001793	0.002391	0.000598	0.002391	0.001793	0.001793	0.002989	0.002989
511783	0	0	0	0	0	0	0	0	0	0	0	0	0	0.000531	0.000531	0.000531	0	0.000531	0.001063	0	0.000531	0.000531	0.000531	0.001594	0.000531	0.001594	0.000531	0.001063	0.000531	0.002125	0.000531	0.002125	0.001594	0.001063	0.002657	0.002657	0.003719	0.001594	0.003719	0.003719	0.005313	0.003719	0.003188	0.001063	0.009564	0.003719	0.002125	0.003188	0.003188
513012	0	0	0	0	0	0	0	0	0	0	0	0	0	0	0.004983	0.001661	0.003322	0.003322	0	0.003322	0.001661	0.001661	0.004983	0.006645	0.001661	0.008306	0.004983	0.001661	0.004983	0.003322	0.008306	0.006645	0.003322	0.004983	0.001661	0.003322	0.003322	0.008306	0.01495	0.009967	0.009967	0.006645	0.011628	0.008306	0.009967	0.013289	0.021595	0.018272	0.009967
513262	0	0	0	0	0	0.000334	0.000334	0.000334	0.001336	0.001336	0.000334	0.003005	0.002337	0.000668	0.001669	0.001669	0.003339	0.004007	0.001336	0.003339	0.002671	0.003673	0.002337	0.004007	0.005008	0.003673	0.004341	0.004341	0.004674	0.005008	0.010017	0.007346	0.005342	0.008013	0.006678	0.008013	0.008013	0.004007	0.008347	0.007012	0.013689	0.006344	0.014691	0.010684	0.011352	0.014691	0.019366	0.014023	0.015359
513434	0	0.002591	0.009067	0.005829	0.00842	0.010363	0.00842	0.006477	0.009715	0.005181	0.005181	0.009715	0.007772	0.010363	0.007772	0.009067	0.012306	0.005829	0.007124	0.00842	0.011658	0.006477	0.007772	0.010363	0.01101	0.009715	0.01101	0.007772	0.006477	0.00842	0.009067	0.007772	0.00842	0.01101	0.012306	0.01101	0.010363	0.00842	0.010363	0.014249	0.007772	0.010363	0.013601	0.012306	0.006477	0.009067	0.016192	0.006477	0.009715
513533	0	0	0	0	0	0	0	0	0	0	0	0.000679	0.001358	0.001358	0	0.000679	0	0.002716	0	0	0.001358	0.001358	0.000679	0.001358	0.000679	0.002037	0.002037	0.002716	0.000679	0.003394	0.004073	0.002716	0.002037	0.002716	0.004073	0.008147	0.004073	0.008147	0.009504	0.008147	0.012899	0.007468	0.010862	0.009504	0.016293	0.014936	0.013578	0.010183	0.019688
513888	0.002984	0.1636	0.161611	0.093983	0.074092	0.059672	0.037792	0.032819	0.025858	0.024366	0.019393	0.020388	0.016907	0.015415	0.014421	0.011934	0.01094	0.008951	0.010443	0.007956	0.010443	0.011934	0.007956	0.002486	0.006464	0.009448	0.006962	0.004973	0.001989	0.00547	0.004475	0.003978	0.004475	0.004475	0.00547	0.004475	0.00547	0.002486	0.004973	0.004475	0.003978	0.003481	0.003978	0.003481	0.001989	0.001989	0.001989	0.001989	0.003978
514589	0	0.041267	0.109405	0.084453	0.083013	0.083493	0.086372	0.075816	0.064299	0.053743	0.047505	0.049904	0.037428	0.023033	0.025432	0.021113	0.010557	0.014395	0.012476	0.008637	0.006718	0.007678	0.006718	0.002879	0.003359	0.004319	0.00144	0.002399	0.002879	0.00096	0.002399	0.00144	0.00048	0.00144	0.00144	0.001919	0.002879	0.001919	0.002399	0.001919	0.00048	0.00096	0.00144	0.00096	0.00048	0	0	0.00144	0.00096
514590	0	0.025374	0.087833	0.113858	0.134027	0.126871	0.098894	0.065062	0.048796	0.04164	0.025374	0.022121	0.024723	0.013663	0.014964	0.014964	0.014964	0.011711	0.009759	0.01041	0.003253	0.008458	0.005205	0.007807	0.005205	0.005205	0.008458	0.007157	0.003253	0.001952	0.003904	0.004554	0.002602	0.001301	0.002602	0.001952	0.001952	0.001301	0.001952	0.002602	0.005205	0.000651	0.000651	0.000651	0	0.001301	0	0	0.001301
514793	0	0	0	0	0	0	0	0.000881	0.001322	0.000881	0.002203	0.003084	0.001762	0.005727	0.004846	0.005286	0.007489	0.004846	0.011454	0.011454	0.010573	0.017181	0.020705	0.023348	0.025991	0.02467	0.03304	0.023348	0.033921	0.022467	0.03304	0.034802	0.029075	0.025551	0.036564	0.023348	0.029075	0.022467	0.030837	0.022467	0.029956	0.026872	0.024229	0.018502	0.021586	0.021586	0.013216	0.015859	0.017181
514918	0	0	0.000664	0.004645	0.028534	0.043796	0.072993	0.094891	0.084937	0.0929	0.059058	0.04645	0.033842	0.029197	0.041805	0.023889	0.028534	0.033179	0.037823	0.021234	0.017253	0.022561	0.020571	0.017916	0.023225	0.011281	0.015262	0.014599	0.013271	0.006636	0.006636	0.005972	0.006636	0.005972	0.006636	0.003981	0.003318	0.003318	0.007299	0.001327	0.001327	0.000664	0.001991	0	0	0.001327	0.000664	0	0.000664
515076	0	0	0	0.000418	0.000837	0.001255	0	0.002092	0.003347	0.005439	0.004184	0.003347	0.007113	0.008787	0.012971	0.005858	0.011715	0.012552	0.020502	0.012134	0.0159	0.019665	0.018828	0.017573	0.017573	0.016318	0.016736	0.017573	0.022176	0.021339	0.020084	0.019247	0.01841	0.015481	0.022594	0.015481	0.022176	0.013389	0.025523	0.016318	0.018828	0.015063	0.014226	0.011297	0.025941	0.016736	0.017155	0.020502	0.018828
515595	0	0	0	0	0	0.000712	0.00427	0.002135	0.007829	0.009964	0.009253	0.010676	0.011388	0.012811	0.0121	0.012811	0.014947	0.013523	0.014947	0.013523	0.014947	0.015658	0.017082	0.009964	0.012811	0.009964	0.0121	0.012811	0.012811	0.012811	0.014947	0.010676	0.023488	0.019929	0.01637	0.019217	0.024199	0.021352	0.017794	0.018505	0.031317	0.019217	0.027758	0.024911	0.022064	0.019217	0.024911	0.0121	0.021352
515721	0.010646	0.079489	0.082328	0.079489	0.081618	0.07665	0.056778	0.048261	0.05252	0.034067	0.024131	0.030518	0.023421	0.018453	0.022001	0.016324	0.019163	0.011356	0.016324	0.012065	0.012065	0.014904	0.007807	0.012065	0.010646	0.005678	0.005678	0.007807	0.007097	0.006388	0.006388	0.004258	0.005678	0.006388	0.008517	0.007097	0.005678	0.005678	0.003549	0.004258	0.004258	0.004258	0.003549	0.00071	0.006388	0.004258	0.003549	0.002129	0.002839
515843	0	0	0.028439	0.087963	0.098545	0.087963	0.126323	0.114418	0.081349	0.080026	0.049603	0.042989	0.028439	0.026455	0.026455	0.015873	0.018519	0.012566	0.010582	0.013228	0.003968	0.003968	0.007937	0.005952	0.00463	0.003307	0.00463	0.001323	0.001323	0.002646	0.001323	0.002646	0.003307	0.001984	0	0	0	0	0.000661	0	0	0	0.000661	0	0	0	0	0	0
516128	0.001106	0.00387	0.004422	0.011056	0.006633	0.011056	0.012161	0.016031	0.025428	0.027087	0.022112	0.029298	0.030404	0.0199	0.02377	0.027087	0.0199	0.023217	0.021006	0.0199	0.025981	0.016031	0.025428	0.027087	0.013267	0.011056	0.016584	0.018795	0.012161	0.014925	0.012714	0.014373	0.016031	0.006633	0.016031	0.008845	0.009397	0.011056	0.008845	0.018242	0.016584	0.008845	0.010503	0.008845	0.008845	0.011609	0.007739	0.012714	0.00995
516612	0.000394	0.001972	0.005521	0.005915	0.004732	0.007886	0.012224	0.009464	0.01459	0.015379	0.016562	0.023265	0.018533	0.019716	0.020899	0.025237	0.02011	0.025631	0.027997	0.024448	0.021293	0.022476	0.018927	0.018533	0.02011	0.024054	0.019322	0.01459	0.016167	0.02011	0.013013	0.014196	0.017744	0.015773	0.018533	0.016956	0.014196	0.014984	0.012618	0.011435	0.017744	0.013801	0.009858	0.010252	0.013801	0.007886	0.010647	0.01183	0.010647
516651	0	0	0	0	0	0	0	0	0.00047	0	0.00047	0.00047	0	0	0	0	0	0.00047	0	0.000941	0.001411	0	0.000941	0.00047	0.001411	0.00047	0.001411	0	0.00047	0.000941	0.00047	0.001411	0.002822	0.001411	0.001881	0.000941	0.003293	0.00047	0.001411	0.001881	0.004704	0.001881	0.002822	0.002352	0.006115	0.002822	0.001881	0.003763	0.004704
516765	0	0	0	0.000235	0	0	0	0.000235	0	0	0	0	0	0.000235	0.000235	0.000469	0.000235	0.000235	0.000469	0.000704	0	0.000704	0.000235	0.000235	0.000939	0	0.000469	0.001173	0.000235	0.000704	0.001173	0.000235	0.001643	0.000704	0.001408	0.001408	0.001173	0.001408	0.000235	0.000469	0.001877	0.000704	0.002582	0.001173	0.001643	0.003051	0.001877	0.001877	0.001408
516841	0	0	0	0	0	0	0	0	0.000601	0	0	0.001803	0.001202	0.004207	0.003606	0.004207	0.003606	0.004808	0.009014	0.004808	0.006611	0.009014	0.007813	0.005409	0.007813	0.011418	0.010216	0.007212	0.012019	0.010216	0.015024	0.009014	0.009014	0.010817	0.010817	0.009615	0.009014	0.005409	0.010817	0.009014	0.013822	0.010216	0.012019	0.011418	0.010817	0.010817	0.007813	0.015625	0.008413
517016	0	0	0	0	0	0	0	0	0	0.000349	0	0	0	0	0	0	0	0	0	0	0.000349	0.000349	0.000699	0.000349	0	0	0.000349	0	0.001048	0.001048	0.001397	0.000699	0.000699	0.002096	0.000349	0.002445	0.002794	0.002794	0.004191	0.002794	0.004541	0.003144	0.006287	0.007335	0.008732	0.006636	0.006986	0.008732	0.00978
518337	0	0	0	0	0	0	0	0	0	0	0.000261	0	0.000261	0.000521	0	0	0.000521	0.000782	0.00365	0.002086	0.001303	0.002346	0.003128	0.004432	0.001564	0.004171	0.002086	0.003128	0.005735	0.003389	0.00756	0.005474	0.006517	0.005996	0.009906	0.007299	0.010167	0.009906	0.014077	0.010688	0.013816	0.015381	0.018248	0.015641	0.01877	0.019812	0.019812	0.020334	0.021637
518441	0	0	0	0	0	0	0	0	0	0.000746	0.000746	0.000746	0.00373	0.004476	0.00746	0.007087	0.009698	0.008952	0.013801	0.015293	0.016412	0.016039	0.01865	0.013055	0.024245	0.016412	0.021634	0.01865	0.019396	0.015293	0.029094	0.016412	0.022007	0.022007	0.016039	0.018277	0.021634	0.019769	0.026483	0.023872	0.027229	0.014174	0.019769	0.019023	0.020515	0.017531	0.02611	0.020142	0.024245
519127	0	0	0.003827	0.005102	0.009354	0.011905	0.019983	0.02381	0.021684	0.025935	0.026361	0.029762	0.021259	0.030612	0.026361	0.020408	0.027636	0.018707	0.027211	0.022534	0.020408	0.022109	0.022959	0.02551	0.030187	0.021259	0.022959	0.020408	0.021259	0.016156	0.019983	0.021684	0.015731	0.018707	0.022959	0.016156	0.020408	0.014456	0.018707	0.014881	0.017857	0.009354	0.015306	0.01318	0.017007	0.010629	0.01233	0.010204	0.008503
519677	0.000855	0	0.000855	0.002564	0.001709	0.004274	0.007692	0.007692	0.004274	0.009402	0.017094	0.017949	0.016239	0.015385	0.017949	0.01453	0.017094	0.023932	0.016239	0.015385	0.023077	0.025641	0.021368	0.024786	0.023077	0.024786	0.023932	0.029915	0.017949	0.023932	0.02735	0.026496	0.023932	0.035043	0.02735	0.025641	0.006838	0.017094	0.018803	0.017949	0.013675	0.019658	0.019658	0.017094	0.01453	0.011111	0.019658	0.018803	0.017949
519899	0	0.001784	0.003568	0.002676	0.003568	0.007136	0.002676	0.007136	0.012489	0.015165	0.015165	0.017841	0.023194	0.015165	0.018733	0.019625	0.022302	0.016057	0.028546	0.021409	0.019625	0.019625	0.022302	0.008921	0.023194	0.021409	0.020517	0.024978	0.018733	0.009813	0.018733	0.015165	0.019625	0.016949	0.023194	0.022302	0.018733	0.015165	0.024978	0.015165	0.023194	0.013381	0.021409	0.011597	0.021409	0.008029	0.014273	0.014273	0.019625
520286	0	0.001234	0.001234	0.001234	0.002468	0.000617	0.001851	0.000617	0.002468	0.001851	0.002468	0.000617	0	0.001234	0.000617	0.002468	0.001234	0	0.003085	0.002468	0.000617	0.003701	0.001851	0.002468	0.008637	0.003701	0.005552	0.003085	0.00802	0.004935	0.003701	0.004318	0.003701	0.005552	0.005552	0.006786	0.006786	0.00987	0.012338	0.00802	0.00802	0.006786	0.011721	0.011104	0.016656	0.009254	0.015423	0.010487	0.014806
520646	0	0	0	0	0	0.001249	0.006993	0.012987	0.019481	0.016733	0.016983	0.016983	0.021728	0.023227	0.021479	0.018482	0.028721	0.026474	0.031718	0.02997	0.034216	0.032468	0.032468	0.028721	0.031469	0.031718	0.032717	0.025225	0.036713	0.026973	0.031469	0.023976	0.024226	0.018232	0.021229	0.01973	0.018232	0.018232	0.017483	0.014985	0.012488	0.011489	0.012488	0.012737	0.009241	0.00999	0.00974	0.009491	0.007742
521134	0	0	0	0	0	0	0	0	0	0	0.00056	0	0	0.001679	0.00056	0.003358	0.001119	0.001119	0.001679	0.002798	0.002238	0.004477	0.005596	0.005036	0.009513	0.004477	0.009513	0.006715	0.007834	0.008394	0.007834	0.010073	0.011192	0.011192	0.010073	0.008954	0.011752	0.008954	0.016788	0.009513	0.012871	0.008394	0.011752	0.011752	0.007834	0.012871	0.012871	0.011752	0.012871
521287	0	0	0	0	0	0	0	0.000854	0.000427	0.000427	0	0.000427	0.000854	0.002134	0.00128	0.002988	0.006402	0.008536	0.013231	0.013658	0.017499	0.018779	0.016645	0.017499	0.02134	0.016645	0.029449	0.021767	0.023047	0.023047	0.019633	0.023474	0.020913	0.016645	0.025181	0.016645	0.020487	0.014511	0.023474	0.019633	0.016645	0.013231	0.02134	0.008963	0.019633	0.019206	0.015792	0.018353	0.019206
521928	0	0	0	0	0	0	0	0	0.000349	0.00244	0.003834	0.005925	0.014988	0.014988	0.023353	0.02405	0.03625	0.030324	0.043569	0.034507	0.033461	0.025096	0.032415	0.030324	0.040781	0.027536	0.035901	0.029627	0.03381	0.025096	0.030324	0.025793	0.016731	0.02161	0.017079	0.018473	0.018822	0.014291	0.016033	0.016033	0.014988	0.012199	0.014988	0.010108	0.012896	0.009759	0.009062	0.005228	0.008017
522337	0	0	0	0.000271	0	0.000271	0.000271	0	0.000812	0.000541	0.000271	0.000812	0.001082	0.001353	0.000812	0.002435	0.002706	0.002976	0.003247	0.002706	0.003247	0.005411	0.005411	0.003788	0.006764	0.0046	0.005952	0.005952	0.010281	0.00487	0.007305	0.010281	0.005141	0.009199	0.009199	0.008117	0.006764	0.00974	0.008658	0.009199	0.012987	0.010552	0.012175	0.008387	0.013528	0.010011	0.010823	0.00947	0.012987
522951	0	0.002007	0.008028	0.049674	0.07727	0.080281	0.075263	0.061716	0.052684	0.044155	0.042649	0.042649	0.036628	0.028098	0.025088	0.025088	0.023081	0.022579	0.019067	0.024586	0.01706	0.008028	0.01706	0.013547	0.00853	0.00853	0.009032	0.007025	0.00853	0.009533	0.007025	0.006523	0.003011	0.008028	0.007526	0.003011	0.003512	0.006523	0.005018	0.001004	0.002509	0.002509	0.005018	0.001505	0.001505	0.002007	0.003512	0.002509	0.002509
523495	0.000595	0.031548	0.045833	0.043452	0.031548	0.030357	0.025	0.015476	0.018452	0.016071	0.019643	0.018452	0.020833	0.022024	0.015476	0.016667	0.007738	0.013095	0.013095	0.011905	0.009524	0.01369	0.008929	0.009524	0.008333	0.007738	0.0125	0.008929	0.007738	0.005357	0.008929	0.007738	0.007143	0.007143	0.004167	0.005952	0.009524	0.009524	0.008929	0.008929	0.005952	0.005357	0.004762	0.005357	0.006548	0.005357	0.005357	0.005357	0.005952
523643	0.001274	0.014868	0.03356	0.040782	0.028887	0.035684	0.027613	0.023364	0.031011	0.030586	0.023364	0.017842	0.018267	0.016568	0.024214	0.019966	0.015718	0.014868	0.016992	0.013594	0.012744	0.013169	0.018267	0.016568	0.014868	0.01147	0.008071	0.014868	0.011045	0.013169	0.01147	0.008496	0.014868	0.011045	0.007647	0.009771	0.01147	0.004673	0.007222	0.007222	0.011045	0.010195	0.011045	0.010195	0.007222	0.007647	0.004248	0.009346	0.007647
524071	0	0.012727	0.024682	0.034323	0.028153	0.02661	0.032395	0.025067	0.024682	0.01774	0.022754	0.022754	0.021982	0.016969	0.017354	0.016197	0.012727	0.01504	0.010413	0.016583	0.018126	0.013884	0.01157	0.015812	0.012341	0.009641	0.016583	0.018126	0.00887	0.011184	0.007327	0.012727	0.014655	0.010413	0.006942	0.010027	0.010027	0.013498	0.01157	0.007713	0.009641	0.013112	0.008099	0.009641	0.006556	0.008484	0.007327	0.00887	0.007713
524091	0	0	0	0	0	0	0.000412	0.000824	0.001648	0.002884	0.004944	0.007417	0.011537	0.006593	0.012773	0.012773	0.016481	0.016893	0.015245	0.016893	0.016893	0.022662	0.017305	0.02019	0.02637	0.018953	0.02225	0.023898	0.030078	0.025958	0.035435	0.028842	0.023898	0.025546	0.025134	0.022662	0.020602	0.021838	0.021838	0.023898	0.02431	0.023486	0.021014	0.011537	0.02019	0.016893	0.017717	0.011125	0.013597
524678	0	0	0	0	0	0	0	0	0	0	0	0	0	0	0	0	0	0	0.00093	0	0.00093	0	0	0.00093	0.00186	0.00186	0.00186	0	0.002791	0	0.00186	0.002791	0.002791	0.00093	0.002791	0	0.005581	0.002791	0.004651	0.003721	0.006512	0.002791	0.010233	0.006512	0.002791	0.00186	0.002791	0.004651	0.006512
525875	0	0	0	0.001033	0.001033	0.002066	0.008264	0.004132	0.007231	0.014463	0.010331	0.009298	0.010331	0.016529	0.012397	0.006198	0.019628	0.016529	0.022727	0.011364	0.018595	0.017562	0.017562	0.011364	0.025826	0.018595	0.019628	0.01343	0.02376	0.016529	0.02376	0.022727	0.021694	0.02376	0.015496	0.020661	0.011364	0.019628	0.02376	0.009298	0.01343	0.012397	0.022727	0.007231	0.012397	0.008264	0.017562	0.015496	0.017562
527039	0	0	0	0	0	0	0.000299	0.000598	0.000898	0.000898	0.002095	0.002095	0.003291	0.004189	0.00389	0.003591	0.006583	0.00389	0.004488	0.004788	0.005087	0.005087	0.008378	0.005685	0.009874	0.006284	0.007481	0.008079	0.008977	0.009575	0.013166	0.009575	0.011071	0.014961	0.010473	0.010772	0.012567	0.017654	0.017355	0.011071	0.014662	0.010473	0.016158	0.013764	0.016457	0.012567	0.010174	0.01137	0.013166
527192	0	0	0	0	0	0.000243	0.000243	0	0.000243	0	0	0.000243	0.000243	0.000243	0.000243	0.000243	0	0.000243	0.000243	0.000486	0.000243	0.000243	0.000243	0.000728	0.000243	0.000486	0.000486	0.000728	0.001214	0.000728	0.001214	0.001942	0.001942	0.002671	0.002671	0.001942	0.002913	0.001214	0.002913	0.003156	0.005098	0.003642	0.004127	0.005098	0.003884	0.005341	0.005584	0.006069	0.004856
528333	0	0	0	0	0	0	0	0	0.003077	0	0	0	0	0	0	0	0.003077	0	0	0.003077	0.003077	0	0	0.003077	0.003077	0.006154	0.006154	0	0.003077	0.009231	0	0.003077	0.018462	0.006154	0.015385	0.006154	0.018462	0.012308	0.006154	0.015385	0.015385	0.012308	0.024615	0.012308	0.015385	0.027692	0.009231	0.036923	0.030769
528345	0	0	0	0	0.001609	0.015013	0.026273	0.023592	0.039678	0.032172	0.036461	0.02681	0.025737	0.025737	0.031099	0.027346	0.027346	0.025201	0.028418	0.025737	0.025201	0.032708	0.032172	0.021984	0.027346	0.021448	0.031099	0.017694	0.026273	0.017694	0.019303	0.021448	0.023056	0.017158	0.020375	0.012332	0.018231	0.016086	0.018231	0.012869	0.008579	0.008579	0.009115	0.006434	0.00429	0.009115	0.002681	0.007507	0.007507
528662	0	0	0	0	0	0	0	0	0.000274	0.000549	0.000549	0.000549	0.002469	0.00192	0.004664	0.00631	0.006584	0.004938	0.006859	0.007956	0.00631	0.009328	0.009328	0.009877	0.007956	0.006859	0.013717	0.009053	0.012346	0.009602	0.013443	0.011797	0.011523	0.01262	0.012894	0.011523	0.013443	0.010151	0.012346	0.008505	0.013992	0.009602	0.013443	0.009328	0.009053	0.010425	0.011248	0.010974	0.013169
528764	0	0	0	0	0	0.000697	0.002439	0.003136	0.003833	0.003833	0.010453	0.008362	0.006272	0.00662	0.012892	0.012892	0.017073	0.016725	0.01777	0.015331	0.021603	0.026829	0.028571	0.021951	0.023345	0.023693	0.022648	0.017422	0.032056	0.026481	0.022648	0.024739	0.022997	0.023693	0.020209	0.015679	0.022997	0.017073	0.021951	0.014286	0.018467	0.011847	0.016725	0.012544	0.014983	0.015679	0.01324	0.010105	0.014634
529639	0	0	0	0	0	0	0	0.002871	0.003828	0.005742	0.004785	0.008612	0.002871	0.001914	0.01244	0.002871	0.020096	0.005742	0.006699	0.011483	0.010526	0.011483	0.007656	0.018182	0.01244	0.009569	0.013397	0.013397	0.015311	0.015311	0.02201	0.016268	0.015311	0.022967	0.020096	0.01244	0.02201	0.019139	0.025837	0.025837	0.030622	0.016268	0.02488	0.018182	0.022967	0.025837	0.019139	0.017225	0.027751
529885	0.000494	0.04394	0.063688	0.050358	0.044433	0.039003	0.028141	0.029129	0.028388	0.026907	0.023945	0.018267	0.013577	0.015799	0.015058	0.016786	0.011602	0.011602	0.011355	0.011602	0.012096	0.010862	0.011108	0.010121	0.009134	0.010862	0.008146	0.009627	0.007652	0.006665	0.00864	0.006665	0.006171	0.009627	0.006171	0.00469	0.007899	0.005184	0.006171	0.005678	0.006418	0.005924	0.006665	0.00395	0.008146	0.005924	0.006418	0.007159	0.006665
530545	0	0	0	0	0	0	0	0	0	0	0	0	0	0	0	0	0	0	0.000485	0.000485	0.000969	0.000485	0	0.001939	0.002424	0.001454	0.002424	0.004847	0.006302	0.001454	0.004847	0.005332	0.006302	0.004847	0.00921	0.00921	0.010664	0.00921	0.011149	0.010179	0.011149	0.012603	0.010664	0.011149	0.013088	0.010179	0.011634	0.007271	0.011149
530991	0	0	0	0	0	0	0	0	0	0	0	0	0	0	0.000372	0	0	0	0	0	0	0	0.000372	0.000372	0.000372	0	0.000744	0.000372	0.001489	0.000372	0.001116	0.000744	0.000744	0.002605	0.000744	0.000744	0.001861	0.000372	0.001861	0.001861	0.004094	0.002605	0.002605	0.000744	0.003349	0.000744	0.002233	0.002233	0.002605
532300	0	0	0	0	0	0	0	0	0	0	0.000559	0	0	0.000559	0.000559	0	0.000559	0	0.000559	0.001676	0.000559	0.000559	0.000559	0.002793	0.001117	0.002235	0.001117	0.001117	0.001676	0.002235	0.002793	0.002793	0.001676	0.007263	0.003911	0.000559	0.008939	0.005587	0.007263	0.007263	0.012291	0.005587	0.00838	0.005028	0.010056	0.00838	0.007821	0.005587	0.012291
532413	0	0	0.000211	0.000211	0.000842	0.001895	0.002948	0.003369	0.002948	0.004422	0.005264	0.008002	0.006107	0.008844	0.005054	0.007581	0.009055	0.01095	0.008844	0.009265	0.009265	0.012845	0.009265	0.010739	0.010739	0.012424	0.010318	0.01095	0.01116	0.00737	0.010739	0.009476	0.009897	0.008844	0.009265	0.011792	0.012213	0.012845	0.014319	0.010107	0.011371	0.01095	0.015372	0.010318	0.011581	0.009055	0.01116	0.01116	0.011371
532685	0	0	0	0	0	0	0	0	0	0	0	0	0	0	0	0	0	0.000271	0	0.000271	0.000542	0	0.000542	0	0.001085	0.000813	0.001356	0.002169	0.001085	0.001898	0.001356	0.002169	0.003254	0.001898	0.003254	0.00244	0.005152	0.002983	0.003796	0.003525	0.002711	0.001627	0.00461	0.003525	0.004338	0.005152	0.004881	0.003254	0.007321
532939	0	0	0	0.000648	0	0	0.000648	0.000648	0	0.000648	0.001944	0	0.000648	0.000648	0	0.000648	0.001296	0.000648	0	0.001296	0.001296	0.001296	0.000648	0.001944	0.001296	0.002592	0.003889	0.005185	0.005833	0.001944	0.005185	0.005185	0.00324	0.006481	0.007129	0.008425	0.00324	0.003889	0.006481	0.007129	0.012962	0.009721	0.007777	0.007129	0.007777	0.009721	0.010369	0.010369	0.012314
533147	0	0	0	0	0	0	0	0	0	0	0	0	0	0	0	0	0	0	0	0	0	0.001648	0	0.002198	0.001648	0.000549	0.001648	0.002198	0.006044	0.004945	0.007143	0.008242	0.008791	0.007143	0.008242	0.007692	0.008242	0.008791	0.006044	0.009341	0.012088	0.011538	0.011538	0.00989	0.013736	0.012088	0.010989	0.010989	0.014286
533149	0	0.000539	0	0	0	0.000539	0.000539	0.000539	0.001079	0.002157	0.000539	0.001079	0	0.001079	0.002697	0.003236	0.002157	0.003236	0.002157	0.002157	0.004854	0.003236	0.004315	0.004854	0.006472	0.007012	0.007012	0.00863	0.004854	0.005933	0.012945	0.009169	0.009169	0.011327	0.014563	0.015102	0.016181	0.012945	0.015102	0.015642	0.015102	0.01726	0.016181	0.017799	0.019417	0.017799	0.018339	0.013484	0.018878
533368	0	0	0	0	0	0	0	0	0	0	0	0	0	0.000854	0	0.000854	0	0.003416	0.00427	0.001708	0.005124	0.007686	0.006832	0.00427	0.005978	0.009394	0.009394	0.007686	0.016225	0.016225	0.021349	0.017933	0.023057	0.021349	0.019641	0.024765	0.037575	0.023911	0.021349	0.023911	0.032451	0.028181	0.040137	0.024765	0.029035	0.037575	0.023911	0.030743	0.039283
533636	0	0	0	0	0	0	0	0	0	0	0	0	0	0	0	0	0	0	0.000319	0	0.000319	0.000319	0	0	0	0	0	0.000319	0.000319	0.000637	0.000637	0.000956	0.000637	0.000956	0.00223	0.000319	0.000956	0.001911	0.000956	0.001593	0.00223	0.00223	0.002867	0.003504	0.00223	0.004141	0.003504	0.003823	0.005734
534584	0	0	0	0	0.000496	0	0.000992	0.000992	0.000496	0.001983	0.002975	0.003966	0.003966	0.004462	0.000496	0.005454	0.004462	0.005454	0.005454	0.004958	0.005949	0.005454	0.004958	0.006445	0.005454	0.005454	0.005949	0.003471	0.003966	0.00942	0.006445	0.004958	0.007437	0.002975	0.010412	0.005454	0.003966	0.004462	0.005454	0.009916	0.005949	0.003966	0.003966	0.005949	0.008428	0.005454	0.005454	0.007933	0.005949
535595	0	0	0	0	0	0	0	0	0	0	0.006601	0	0.023102	0.006601	0.019802	0.013201	0.013201	0.013201	0.009901	0.026403	0.009901	0.009901	0.026403	0.029703	0.029703	0.023102	0.029703	0.046205	0.033003	0.039604	0.026403	0.046205	0.023102	0.033003	0.009901	0.019802	0.016502	0.026403	0.029703	0.016502	0.016502	0.023102	0.019802	0.023102	0.029703	0.009901	0.016502	0.026403	0.016502
536189	0	0	0	0	0	0	0	0	0	0	0	0	0	0	0	0	0.000752	0.000251	0.000501	0.000251	0.000501	0.000752	0.001003	0.001504	0.003008	0.003259	0.00351	0.005264	0.005515	0.003259	0.004011	0.004011	0.005766	0.005264	0.00727	0.009025	0.013036	0.007019	0.011532	0.01103	0.009276	0.010278	0.011782	0.009526	0.012033	0.013537	0.014039	0.012284	0.017047
536229	0	0	0	0	0	0.000366	0	0	0	0	0	0.000366	0	0	0	0.000366	0.000733	0.000366	0.000366	0.000366	0.002199	0.001099	0.002199	0.001099	0.000733	0.002931	0.003298	0.003298	0.003664	0.002931	0.002931	0.007329	0.004031	0.00513	0.005863	0.005863	0.007695	0.004397	0.008428	0.005497	0.008428	0.008062	0.009894	0.011359	0.009527	0.01026	0.01026	0.008794	0.008794
536426	0.014132	0.155787	0.11642	0.080754	0.062921	0.04576	0.038022	0.043405	0.027254	0.023553	0.0286	0.022207	0.015814	0.017833	0.01716	0.018506	0.016824	0.017833	0.012113	0.01245	0.009085	0.011104	0.007402	0.008412	0.007739	0.007066	0.006057	0.008075	0.006729	0.00572	0.007402	0.003365	0.007066	0.005384	0.003701	0.003701	0.007066	0.005384	0.00572	0.004038	0.004711	0.001346	0.001682	0.003028	0.003365	0.003701	0.002692	0.002355	0.003701
536512	0	0.003142	0.008168	0.005655	0.006912	0.005969	0.008168	0.010368	0.009739	0.008797	0.010996	0.007854	0.010682	0.015708	0.01885	0.009111	0.017593	0.01508	0.019478	0.009425	0.011938	0.013823	0.012567	0.014452	0.014452	0.010996	0.016965	0.011938	0.014138	0.013509	0.013823	0.015394	0.014138	0.014138	0.018536	0.013195	0.017908	0.012881	0.011624	0.015394	0.014138	0.010053	0.016337	0.010682	0.014452	0.016651	0.013509	0.013823	0.012881
537535	0	0	0	0.000295	0.000295	0.00177	0.002655	0.003245	0.003245	0.00472	0.007965	0.006785	0.00885	0.010324	0.011799	0.010324	0.011209	0.012094	0.014749	0.012979	0.015929	0.017994	0.013274	0.010914	0.017994	0.013569	0.015339	0.011209	0.019174	0.016224	0.014159	0.019764	0.016814	0.019764	0.015339	0.016224	0.027729	0.016519	0.023599	0.012979	0.022419	0.017994	0.017994	0.018289	0.025959	0.020944	0.015634	0.013274	0.023009
537770	0	0	0	0	0	0	0.000947	0	0	0	0.001894	0.000947	0.002841	0.004735	0.001894	0.005682	0.008523	0.007576	0.005682	0.011364	0.012311	0.011364	0.012311	0.014205	0.014205	0.006629	0.012311	0.014205	0.015152	0.016098	0.017045	0.017992	0.030303	0.013258	0.014205	0.018939	0.022727	0.015152	0.024621	0.015152	0.020833	0.015152	0.018939	0.02178	0.029356	0.025568	0.017045	0.013258	0.026515
538024	0	0	0	0	0	0	0.001158	0.000579	0	0.000579	0.000579	0.001448	0.001738	0.002317	0.002606	0.001448	0.003186	0.003475	0.003475	0.003765	0.002896	0.003186	0.004054	0.004054	0.006082	0.004634	0.005502	0.003186	0.005792	0.003475	0.005213	0.008688	0.005792	0.006661	0.00753	0.008978	0.006661	0.00753	0.009267	0.009557	0.011584	0.006661	0.008688	0.010426	0.011874	0.013322	0.012453	0.011584	0.018535
538628	0	0	0	0	0	0	0.001107	0	0	0	0	0	0.001107	0.003322	0.006645	0.007752	0.012182	0.006645	0.008859	0.007752	0.006645	0.006645	0.011074	0.007752	0.00443	0.002215	0.002215	0.006645	0.009967	0.009967	0.009967	0.008859	0.00443	0.011074	0.008859	0.007752	0.008859	0.008859	0.00443	0.006645	0.007752	0.008859	0.007752	0.014396	0.012182	0.012182	0.013289	0.017719	0.014396
538706	0	0	0	0	0	0	0	0	0.001592	0	0	0	0	0	0	0	0	0	0	0	0.001592	0	0.003185	0.003185	0.001592	0.003185	0.003185	0	0	0.006369	0.006369	0.006369	0.007962	0.003185	0.004777	0.006369	0.009554	0.011146	0.009554	0.011146	0.017516	0.007962	0.019108	0.025478	0.025478	0.017516	0.025478	0.020701	0.023885
538756	0	0	0	0	0	0	0	0	0	0	0	0	0	0	0	0	0	0	0	0	0.000712	0	0	0.001425	0.001425	0.000712	0.002849	0	0.002849	0.002137	0.001425	0.000712	0.002849	0.001425	0.002849	0.002137	0.004986	0.004274	0.002849	0.000712	0.004274	0.004274	0.004986	0.004986	0.004986	0.002849	0.005698	0.004986	0.007835
538883	0	0	0.000838	0.000838	0	0	0	0	0	0	0.000838	0.000838	0.000838	0.000838	0.000838	0	0.001675	0	0.00335	0.001675	0.000838	0.000838	0.000838	0.000838	0.000838	0.002513	0.00335	0.005863	0.004188	0.002513	0.000838	0.005863	0.001675	0.005863	0.001675	0.002513	0.00335	0.009213	0.005025	0.005863	0.0067	0.009213	0.007538	0.0067	0.011725	0.012563	0.010888	0.010888	0.008375
539038	0	0	0.000275	0.001099	0.001924	0.001924	0.00055	0.005221	0.002748	0.003847	0.00742	0.004397	0.004397	0.005771	0.005771	0.007145	0.004672	0.006595	0.007145	0.005771	0.007145	0.006595	0.004397	0.009068	0.007145	0.005496	0.005771	0.007694	0.007969	0.00742	0.008794	0.009343	0.006595	0.007694	0.008244	0.004946	0.008794	0.010442	0.007145	0.008794	0.00632	0.007145	0.008794	0.008519	0.006595	0.007969	0.010168	0.011542	0.007694
539043	0	0	0	0	0	0	0	0	0	0	0	0	0	0	0	0	0	0.001252	0	0	0	0	0	0.001252	0.002503	0	0.003755	0	0.001252	0.001252	0	0.002503	0	0.002503	0	0.002503	0.002503	0.003755	0.005006	0.001252	0.001252	0.001252	0.002503	0.003755	0.008761	0.003755	0.010013	0.006258	0.008761
539208	0	0	0	0	0	0	0	0	0	0	0	0	0	0	0	0	0	0	0	0	0.002083	0.003125	0.005208	0.004167	0.004167	0.004167	0.004167	0.004167	0.005208	0.007292	0.007292	0.009375	0.009375	0.003125	0.007292	0.009375	0.010417	0.00625	0.009375	0.015625	0.010417	0.010417	0.008333	0.007292	0.013542	0.002083	0.014583	0.005208	0.013542
539308	0	0	0	0	0	0	0	0	0.001028	0.001542	0.001028	0.003599	0.002057	0.002571	0.007198	0.002057	0.005656	0.00617	0.009769	0.004627	0.005656	0.010283	0.005141	0.00617	0.009254	0.00874	0.010283	0.007712	0.008226	0.005141	0.009254	0.010797	0.016967	0.008226	0.019023	0.011825	0.013882	0.011825	0.014396	0.012853	0.015424	0.020051	0.016967	0.015424	0.017995	0.020051	0.017995	0.017995	0.024165
539495	0	0	0.002227	0.012806	0.017261	0.024499	0.026726	0.026169	0.025612	0.028953	0.021158	0.03118	0.028396	0.026169	0.035078	0.023385	0.020601	0.022829	0.027283	0.021158	0.024499	0.023942	0.018931	0.018931	0.024499	0.019488	0.018374	0.015033	0.023385	0.014477	0.017261	0.015033	0.014477	0.012806	0.010579	0.018931	0.010022	0.011693	0.015033	0.007795	0.015033	0.011693	0.006682	0.012249	0.012249	0.006682	0.008352	0.013363	0.005568
539526	0	0	0	0	0	0	0	0	0	0	0	0	0	0	0	0.000733	0	0.000733	0.000367	0.0011	0.000367	0.000733	0.001833	0.002933	0.001833	0.002566	0.004032	0.003299	0.004765	0.002933	0.006965	0.004032	0.004765	0.004399	0.006965	0.009531	0.007698	0.004032	0.007698	0.006232	0.008065	0.006232	0.010997	0.007698	0.013196	0.01063	0.011364	0.010997	0.01393
540159	0	0	0	0	0	0	0	0	0	0	0	0	0	0	0	0	0	0.000355	0.000355	0.000355	0.00071	0.000355	0	0.001066	0.001776	0	0.001776	0.001421	0.002842	0.001776	0.001421	0.002131	0.000355	0.004263	0.004263	0.002842	0.003552	0.003197	0.003908	0.004263	0.004618	0.003908	0.007105	0.006039	0.005684	0.007105	0.00675	0.005684	0.006039
540255	0	0	0	0	0	0	0	0	0	0	0	0	0	0.000264	0	0	0.000529	0	0.000264	0.000264	0.001587	0.000264	0.000793	0.000529	0.001587	0.002645	0.002116	0.00238	0.002909	0.003438	0.003174	0.003438	0.003967	0.003967	0.002645	0.003174	0.00529	0.003174	0.006348	0.004496	0.005554	0.006083	0.004496	0.006612	0.009257	0.008992	0.009257	0.008199	0.007405
540864	0	0	0	0	0	0	0	0.001783	0.002377	0.004159	0.002377	0.001783	0.001783	0.004159	0.000594	0	0.005942	0.004753	0.005942	0.004159	0.005942	0.006536	0.008913	0.008913	0.008913	0.010101	0.005942	0.011884	0.01426	0.010695	0.017825	0.018419	0.01426	0.013666	0.018419	0.016043	0.013666	0.016637	0.026144	0.023767	0.020796	0.018419	0.023767	0.016043	0.022579	0.019608	0.023767	0.027332	0.030897
541087	0	0	0	0	0	0	0	0.00034	0	0	0.00068	0.00136	0.00204	0.00204	0.00442	0.00272	0.00714	0.00408	0.00578	0.00442	0.00748	0.00544	0.009181	0.00578	0.00612	0.00306	0.00476	0.00442	0.0051	0.00646	0.00544	0.00442	0.00612	0.00544	0.0051	0.00238	0.0068	0.00238	0.00544	0.00408	0.00374	0.0034	0.00476	0.00238	0.00578	0.00544	0.0034	0.00306	0.00476
541604	0	0	0	0	0	0	0	0	0	0	0	0	0.000605	0	0.000605	0.000605	0.000605	0	0.001209	0.001209	0.000605	0	0.001209	0.001814	0.001209	0.001814	0.001209	0.003023	0.002418	0.004837	0.002418	0.004837	0.001814	0.001814	0.003628	0.004232	0.003023	0.004837	0.004837	0.002418	0.003023	0.004232	0.004232	0.007255	0.009069	0.006046	0.004837	0.004232	0.009069
541826	0	0	0	0	0	0	0	0	0	0	0	0	0	0.000375	0	0	0	0.00075	0.003373	0.001499	0.002624	0.002999	0.002624	0.002249	0.001124	0.002249	0.005622	0.001874	0.004123	0.001499	0.003373	0.002624	0.003748	0.004873	0.004123	0.002624	0.004498	0.006372	0.005622	0.005622	0.006372	0.005997	0.006372	0.004498	0.007496	0.005997	0.006372	0.005247	0.009745
541959	0	0	0	0	0	0	0	0	0	0.0005	0	0	0	0.0005	0.0005	0	0	0	0	0.0005	0.0005	0.000999	0.000999	0.000999	0	0.001499	0.000999	0.0005	0.000999	0.000999	0.000999	0.003497	0.001998	0.001499	0.002498	0.000999	0.002997	0.001499	0.001499	0.002498	0.004496	0.001499	0.007992	0.002498	0.005495	0.004496	0.004995	0.003497	0.003497
542325	0	0	0	0	0	0	0	0	0	0	0	0	0	0	0	0.000491	0	0	0	0	0.000982	0.000491	0.000491	0.001965	0.002456	0.001473	0.001473	0.001965	0.001965	0.003929	0.003438	0.005894	0.005894	0.006876	0.003929	0.007367	0.010806	0.009332	0.010806	0.011297	0.008841	0.011788	0.010806	0.015717	0.01277	0.018173	0.017682	0.023576	0.028487
542749	0	0	0.004132	0.00551	0.004132	0.006887	0.006887	0.006887	0.009642	0.004132	0.006887	0.008264	0.00551	0.004132	0.008264	0	0.002755	0.004132	0.001377	0.001377	0.004132	0.004132	0.006887	0.00551	0.004132	0.00551	0.002755	0.006887	0.004132	0.008264	0.00551	0.004132	0.008264	0.008264	0.00551	0.00551	0.00551	0.004132	0.00551	0.011019	0.011019	0.011019	0.012397	0.009642	0.004132	0.006887	0.017906	0.002755	0.012397
542948	0	0	0	0	0.000225	0	0.000225	0	0	0.000225	0	0	0.000225	0	0	0	0.000449	0	0	0	0	0	0.000225	0.000449	0.000674	0	0.000225	0.000225	0.000225	0.000449	0	0.001123	0.000225	0.000449	0.000225	0.001347	0.000674	0.000674	0.000898	0.000674	0.001796	0.001572	0.002021	0.001572	0.001123	0.001347	0.001123	0.001347	0.001347
543160	0	0	0	0.000643	0	0.000643	0.000643	0.000321	0.000964	0	0	0.000321	0.000964	0.000321	0.001285	0.001285	0.001285	0.000321	0.000643	0.001607	0.001285	0.000321	0.000643	0.001285	0.001928	0.000321	0.000321	0.000964	0.000964	0.000321	0.000321	0	0.000643	0	0.000964	0.000643	0.000643	0.000643	0.001607	0.000643	0.001928	0.000964	0.000643	0.000643	0.000643	0.001285	0.002571	0.001928	0.000964
543322	0	0	0	0	0	0	0	0	0	0	0	0.001295	0	0.000648	0.001295	0.000648	0.003238	0.003238	0.004534	0.00842	0.007124	0.005181	0.009067	0.006477	0.007772	0.009715	0.014249	0.013601	0.014896	0.012953	0.013601	0.014896	0.011658	0.012306	0.012953	0.016192	0.014249	0.012953	0.015544	0.009067	0.012953	0.013601	0.012306	0.01101	0.012306	0.007772	0.011658	0.015544	0.016192
543323	0.002192	0.03025	0.032442	0.031127	0.026743	0.01929	0.018851	0.014029	0.017098	0.016659	0.014906	0.015344	0.01096	0.011837	0.005261	0.01096	0.013152	0.010522	0.007891	0.009645	0.008768	0.005699	0.007014	0.00833	0.006576	0.011837	0.010083	0.009206	0.007453	0.005699	0.003507	0.006576	0.00833	0.007014	0.008768	0.006576	0.004822	0.008768	0.006576	0.010083	0.007453	0.01096	0.008768	0.005261	0.008768	0.005261	0.00833	0.008768	0.006138
543856	0	0	0	0	0	0	0	0	0	0	0	0	0.000295	0	0	0.00059	0.000295	0.001475	0.00059	0.00177	0.002655	0.00177	0.001475	0.00354	0.003245	0.00354	0.00354	0.00177	0.003835	0.00472	0.006195	0.003245	0.0059	0.00649	0.00708	0.00354	0.00649	0.00236	0.006785	0.003245	0.008555	0.00472	0.00767	0.00767	0.00767	0.009735	0.008555	0.00472	0.00767
544291	0	0	0	0	0	0.000301	0.000301	0	0.000301	0	0.000301	0.000301	0	0.000301	0.000602	0	0.000602	0	0.000301	0	0.000903	0.000903	0.000602	0.000602	0.000903	0.000301	0.001805	0.001203	0.002407	0.002407	0.001504	0.002106	0.001504	0.002708	0.002106	0.002407	0.002708	0.00361	0.00361	0.002106	0.00361	0.003008	0.003008	0.004513	0.003008	0.006318	0.002708	0.003008	0.004813
545668	0	0	0	0	0.000414	0	0.000414	0.000414	0.000414	0.000414	0	0	0	0	0	0.000414	0.000828	0.000414	0.000414	0.000828	0.000414	0	0.000414	0	0	0.000828	0	0	0.000414	0.000828	0.001656	0.001242	0.000828	0.001242	0.000414	0.000828	0.002483	0.001656	0.001656	0.000828	0.002483	0.001656	0.000414	0.001656	0.003311	0.00207	0.00207	0.00207	0.001242
545693	0	0	0.00112	0.00168	0.00224	0.003359	0.004479	0.003359	0.0028	0.003919	0.006159	0.003359	0.003359	0.00112	0.006159	0.004479	0.003919	0.006159	0.006719	0.005039	0.007279	0.006719	0.009518	0.005039	0.003919	0.006159	0.006719	0.005599	0.007279	0.010078	0.010078	0.006719	0.007279	0.007279	0.006159	0.004479	0.012878	0.007839	0.011198	0.005039	0.011198	0.009518	0.006719	0.008399	0.015118	0.004479	0.010078	0.011758	0.011198
546202	0	0	0	0	0	0	0	0	0	0.000499	0	0	0	0.000499	0.000499	0.000998	0.000499	0.000499	0.000499	0.002494	0.001496	0.001496	0.001496	0.000998	0.001995	0.000998	0.001496	0.000499	0.000499	0.001496	0.002494	0.006484	0.002494	0.00399	0.00399	0.004489	0.004489	0.003491	0.004489	0.00399	0.004988	0.005486	0.010474	0.006983	0.007481	0.005985	0.00399	0.010474	0.006484
546203	0	0	0	0	0	0	0	0	0	0.000487	0	0	0	0	0	0.000487	0.000487	0.000487	0	0.000487	0	0.000487	0.002924	0.000487	0.000487	0.001949	0.000975	0.000975	0	0.000487	0.002437	0.001462	0.000975	0.000975	0.001462	0.002924	0.002924	0.002924	0.001949	0.002437	0.002437	0.003411	0.006823	0.005848	0.005361	0.006335	0.003411	0.005361	0.003899
546440	0.007968	0.057105	0.049469	0.046481	0.046149	0.043493	0.035193	0.026892	0.026892	0.02822	0.022244	0.020252	0.019256	0.024568	0.012948	0.015272	0.016932	0.017596	0.013944	0.012284	0.015272	0.014276	0.010956	0.009628	0.010624	0.012948	0.008632	0.008632	0.0083	0.010624	0.011952	0.012284	0.007304	0.010956	0.009628	0.005312	0.006972	0.0083	0.005976	0.005644	0.005976	0.007968	0.007636	0.006972	0.005976	0.00664	0.003984	0.00498	0.00664
546539	0.008959	0.067749	0.071109	0.066629	0.048712	0.043113	0.039754	0.035274	0.026316	0.026316	0.027436	0.024636	0.022396	0.015677	0.015677	0.016797	0.011758	0.014558	0.015118	0.017357	0.010638	0.011758	0.010638	0.010638	0.015677	0.009518	0.011198	0.013998	0.007839	0.009518	0.010638	0.010638	0.009518	0.013998	0.007279	0.007279	0.007279	0.006719	0.007839	0.005039	0.007279	0.007279	0.007839	0.006719	0.005039	0.004479	0.005039	0.005039	0.006719
546593	0	0	0.005474	0.017336	0.031022	0.031022	0.036496	0.032847	0.030109	0.029197	0.033759	0.020073	0.024635	0.013686	0.02646	0.006387	0.019161	0.010036	0.014599	0.009124	0.009124	0.012774	0.020985	0.011861	0.001825	0.008212	0.010036	0.009124	0.010036	0.006387	0.010949	0.010036	0.006387	0.015511	0.010036	0.010949	0.014599	0.008212	0.007299	0.010036	0.012774	0.012774	0.012774	0.005474	0.014599	0.010949	0.007299	0.010036	0.010949
546922	0	0.026219	0.0468	0.077248	0.130251	0.11108	0.109388	0.090781	0.072738	0.052157	0.034395	0.027347	0.020299	0.020299	0.0234	0.017198	0.019453	0.012969	0.009304	0.010713	0.007894	0.00592	0.004511	0.005357	0.006766	0.005075	0.005639	0.003101	0.005357	0.003101	0.002537	0.003101	0.001973	0.003101	0.002819	0.00141	0.00141	0.001692	0.002819	0.001128	0.001128	0.001692	0.000564	0.000564	0.00141	0.000846	0.000846	0.000846	0.000846
547047	0	0	0	0	0	0	0	0	0	0	0	0	0	0	0	0.000799	0	0	0.000266	0	0	0	0.000533	0.000533	0.000266	0.000799	0.001598	0.000533	0.001598	0.000799	0.002397	0.001332	0.001865	0.003197	0.002397	0.003996	0.004262	0.003729	0.004262	0.005328	0.003463	0.007725	0.00586	0.005328	0.00666	0.006393	0.00666	0.00666	0.010389
547052	0	0	0	0	0	0	0	0	0	0.000265	0.000265	0.000265	0.000794	0.001588	0.000265	0.000265	0.000529	0.000265	0.002118	0.002118	0.002912	0.001853	0.002118	0.002382	0.004764	0.002118	0.002912	0.002647	0.002382	0.002647	0.004235	0.002912	0.002912	0.0045	0.00397	0.0045	0.005823	0.005823	0.006882	0.005823	0.006882	0.006353	0.008999	0.007147	0.014029	0.015087	0.01297	0.016675	0.024616
547355	0	0	0	0	0	0	0	0.000476	0.001429	0.002859	0.001906	0.003811	0.004288	0.003335	0.002382	0.001429	0.005717	0.003811	0.004288	0.004764	0.003811	0.007146	0.004764	0.005241	0.010481	0.009052	0.009052	0.004288	0.008576	0.004288	0.008576	0.010958	0.010481	0.010481	0.010005	0.006193	0.012863	0.008576	0.018104	0.010005	0.010481	0.012387	0.01334	0.007623	0.013816	0.013816	0.01334	0.010481	0.014293
547810	0	0.000298	0.001488	0.00357	0.005653	0.006546	0.005058	0.005951	0.006248	0.004463	0.010414	0.007438	0.008926	0.008033	0.008331	0.008033	0.007438	0.011901	0.008033	0.009521	0.009521	0.007736	0.008033	0.00476	0.010711	0.009819	0.013984	0.011604	0.011901	0.007438	0.009819	0.009521	0.010414	0.014877	0.009819	0.010711	0.006546	0.013686	0.007438	0.010711	0.008331	0.012794	0.012199	0.008628	0.011604	0.009223	0.007438	0.011604	0.012199
547977	0	0	0.000464	0.000464	0.000464	0.000464	0.002319	0.001855	0.003247	0.005102	0.005102	0.006494	0.004174	0.00974	0.00974	0.009276	0.007885	0.009276	0.011132	0.012523	0.013451	0.014842	0.012059	0.012987	0.012987	0.009276	0.016234	0.012059	0.016234	0.01577	0.015306	0.014378	0.017625	0.017161	0.016234	0.019017	0.014378	0.015306	0.019944	0.016698	0.010204	0.014842	0.013915	0.016698	0.011132	0.022727	0.018089	0.012987	0.019017
548357	0	0.03338	0.103641	0.081232	0.088469	0.064192	0.077498	0.056256	0.053455	0.047619	0.038282	0.033147	0.028011	0.021242	0.022642	0.014472	0.019374	0.013072	0.016106	0.014939	0.010971	0.012838	0.010971	0.007236	0.011204	0.005135	0.007937	0.004902	0.006536	0.004902	0.006303	0.006303	0.005369	0.004902	0.002334	0.003501	0.003968	0.003501	0.005836	0.002334	0.001634	0.003268	0.003501	0.004435	0.003268	0.003035	0.001167	0.001401	0.002801
548699	0	0	0.000463	0	0.002317	0.002317	0.001854	0.009731	0.013902	0.019926	0.021316	0.021316	0.025487	0.02595	0.038925	0.029657	0.039852	0.036145	0.037998	0.035218	0.037071	0.030584	0.026877	0.027804	0.033828	0.028267	0.026877	0.025487	0.024096	0.018072	0.02456	0.021316	0.021316	0.018072	0.019926	0.011121	0.017609	0.016682	0.018536	0.013902	0.010195	0.010195	0.015755	0.011121	0.012048	0.008804	0.007414	0.005561	0.010658
548773	0	0	0.001072	0.002681	0.001072	0.005362	0.009115	0.006971	0.014477	0.012332	0.015013	0.015013	0.013405	0.01126	0.020375	0.012332	0.014477	0.024129	0.015013	0.019303	0.012869	0.023592	0.016086	0.015013	0.018767	0.015013	0.017158	0.015013	0.015013	0.01555	0.017158	0.008579	0.016086	0.013405	0.016622	0.013405	0.009651	0.011796	0.012869	0.017158	0.015013	0.011796	0.011796	0.013405	0.009651	0.010188	0.016086	0.009115	0.012332
548945	0	0	0	0	0	0.002721	0.001361	0.001361	0.002721	0.002721	0.001361	0.002721	0.004082	0.004082	0.001361	0.008163	0.014966	0.019048	0.020408	0.019048	0.008163	0.019048	0.021769	0.032653	0.028571	0.02585	0.036735	0.032653	0.032653	0.031293	0.057143	0.02585	0.027211	0.02585	0.032653	0.029932	0.021769	0.020408	0.028571	0.027211	0.031293	0.019048	0.02585	0.012245	0.027211	0.017687	0.013605	0.012245	0.013605
548968	0	0.00071	0.01421	0.010657	0.023091	0.020959	0.037655	0.035879	0.043339	0.047957	0.037655	0.034458	0.043339	0.031616	0.042984	0.034458	0.031616	0.030195	0.033393	0.020249	0.023091	0.020959	0.019538	0.018828	0.015275	0.013144	0.012433	0.009591	0.011723	0.00746	0.00675	0.008881	0.010302	0.008526	0.008526	0.00746	0.010302	0.007815	0.010657	0.007105	0.00675	0.010302	0.00675	0.007815	0.009947	0.008881	0.004263	0.006039	0.00675
549078	0	0	0	0	0.000271	0	0.000271	0	0	0	0	0	0	0	0.000271	0.000541	0.000271	0.000271	0.000812	0.000541	0	0.001353	0.001083	0.002165	0.001624	0.001083	0.001894	0.001894	0.002436	0.002436	0.002165	0.002436	0.002977	0.002706	0.00406	0.003789	0.004871	0.00406	0.007578	0.00866	0.010555	0.011096	0.011096	0.01272	0.016238	0.013261	0.015968	0.010555	0.018945
549936	0	0.000519	0.000259	0.000778	0.000519	0.000778	0.001037	0.000519	0.001037	0.000778	0.000778	0.000519	0	0.000519	0.000778	0.001037	0.000519	0.001037	0.001297	0.000519	0.000259	0.001556	0.000778	0.002334	0.000778	0.000259	0.000778	0.001037	0.000519	0.000778	0.000778	0.001556	0.001297	0.001037	0.001037	0.001037	0.001037	0.001556	0.001556	0.001556	0.001037	0.001037	0.000778	0.001556	0.002334	0.001297	0.002593	0.001297	0.001297
550362	0	0	0	0	0	0	0	0	0	0	0	0	0	0.00069	0	0.001379	0	0.001379	0.00069	0	0.00069	0.001379	0	0.002069	0.002069	0.00069	0.00069	0.002069	0.002759	0.004138	0.002759	0.004138	0.004138	0.002759	0.003448	0.004138	0.009655	0.005517	0.010345	0.013103	0.010345	0.01931	0.018621	0.022069	0.027586	0.025517	0.033793	0.02069	0.027586
550849	0	0	0.000323	0.000323	0.001613	0.002581	0.004195	0.006776	0.006776	0.006776	0.009035	0.015166	0.011294	0.011617	0.016134	0.015166	0.01807	0.017425	0.017102	0.018393	0.01807	0.019684	0.017425	0.021297	0.018716	0.017102	0.029364	0.017102	0.020975	0.014198	0.019038	0.019361	0.020975	0.020975	0.020975	0.021943	0.020006	0.014198	0.023233	0.017102	0.024847	0.017748	0.025492	0.020652	0.028719	0.017748	0.013553	0.020329	0.02162
551183	0	0	0.003026	0.003026	0.005295	0.008321	0.009077	0.009077	0.006051	0.013616	0.008321	0.005295	0.006051	0.007564	0.008321	0.004539	0.005295	0.006051	0.005295	0.005295	0.005295	0.000756	0.005295	0.004539	0.006808	0.003026	0.006051	0.003026	0.003782	0.004539	0.001513	0.004539	0.004539	0.003782	0.001513	0.003782	0.005295	0.005295	0.005295	0.007564	0.007564	0.005295	0.004539	0.003782	0.006808	0.002269	0.005295	0.002269	0.009077
551585	0	0	0	0	0	0	0	0	0	0	0	0	0	0	0	0	0	0	0.000256	0	0.000512	0.001023	0.001279	0.000256	0.000767	0.00179	0.001535	0.001279	0.002813	0.001535	0.004604	0.003325	0.005115	0.003325	0.004859	0.003836	0.004859	0.005882	0.006905	0.005115	0.00665	0.003836	0.007673	0.006138	0.010742	0.008951	0.008951	0.009974	0.012276
551644	0	0	0	0	0.000443	0.002216	0.001773	0.004876	0.003546	0.005762	0.004433	0.005319	0.006206	0.006206	0.008422	0.005319	0.007979	0.008422	0.013298	0.007979	0.009752	0.006649	0.006649	0.007092	0.011082	0.006649	0.013298	0.007535	0.009752	0.010195	0.013741	0.011082	0.011082	0.009309	0.011082	0.011968	0.017287	0.008865	0.010638	0.013741	0.019947	0.015514	0.01773	0.014184	0.016401	0.015957	0.018174	0.017287	0.009752
551929	0	0.0009	0.002251	0.004277	0.002927	0.005628	0.009005	0.006979	0.00923	0.010806	0.009905	0.011481	0.010356	0.013282	0.013282	0.013507	0.014633	0.015083	0.014408	0.011706	0.015759	0.011706	0.012157	0.015308	0.011481	0.015984	0.012832	0.011031	0.012157	0.012832	0.014633	0.010581	0.013733	0.015759	0.012607	0.011932	0.014408	0.014858	0.013057	0.013282	0.011932	0.00833	0.012382	0.013733	0.011932	0.013733	0.012382	0.012157	0.014633
552752	0	0	0	0.000367	0.001467	0.002935	0.008437	0.00697	0.011005	0.009905	0.012106	0.012839	0.017608	0.01394	0.021277	0.014307	0.018709	0.016875	0.019809	0.023478	0.019809	0.023478	0.025312	0.019809	0.022744	0.020176	0.023111	0.022744	0.023478	0.020176	0.029714	0.022377	0.022377	0.02091	0.026045	0.018709	0.024578	0.021643	0.021643	0.019442	0.023111	0.017608	0.028247	0.018709	0.020176	0.014674	0.017241	0.014307	0.016875
553403	0	0	0	0	0	0	0	0.000591	0.000591	0.000591	0	0.001773	0.003546	0.002364	0.004137	0.004728	0.004137	0.009456	0.010047	0.007683	0.007683	0.007683	0.006501	0.006501	0.010638	0.008274	0.013593	0.010047	0.01182	0.013002	0.013002	0.011229	0.015366	0.013002	0.015366	0.011229	0.023641	0.009456	0.027778	0.017139	0.030142	0.025414	0.020095	0.02305	0.02896	0.027187	0.030733	0.025414	0.038416
554111	0	0	0	0	0	0	0	0	0	0	0	0.000658	0.000658	0.001316	0.001645	0.001974	0.002303	0.002632	0.002632	0.002632	0.003291	0.004936	0.00362	0.004278	0.006581	0.00691	0.004278	0.006581	0.007897	0.005594	0.009543	0.008226	0.01053	0.008226	0.008226	0.007568	0.009214	0.012833	0.016782	0.009872	0.012833	0.013491	0.014149	0.01382	0.01382	0.017769	0.01744	0.011188	0.019414
554557	0.0095	0.029327	0.040479	0.040479	0.035523	0.033044	0.023131	0.035936	0.029327	0.02024	0.022718	0.018174	0.018587	0.023544	0.015283	0.019	0.017761	0.022305	0.01487	0.014044	0.013218	0.011152	0.0095	0.013218	0.012392	0.012805	0.0095	0.012805	0.011565	0.0095	0.008261	0.007022	0.012805	0.0095	0.006196	0.009087	0.011979	0.007022	0.006196	0.005783	0.007022	0.007848	0.010326	0.009913	0.007435	0.004544	0.005783	0.006609	0.007435
554676	0	0	0	0.003085	0.010413	0.008484	0.023525	0.016969	0.02044	0.020054	0.022368	0.020054	0.024296	0.018511	0.021597	0.016969	0.017354	0.021597	0.020825	0.023525	0.018511	0.014269	0.018897	0.01157	0.016197	0.017354	0.01774	0.015426	0.013112	0.016197	0.017354	0.015426	0.014269	0.014269	0.019283	0.012341	0.016969	0.013498	0.01157	0.012727	0.012341	0.011955	0.012341	0.012727	0.015812	0.015426	0.010413	0.009641	0.013498
554882	0	0.004398	0.078542	0.127867	0.15677	0.111844	0.109017	0.074772	0.062205	0.04901	0.0377	0.029532	0.021678	0.016651	0.019793	0.012881	0.008797	0.009425	0.011624	0.007226	0.007226	0.004713	0.003142	0.002513	0.003142	0.002513	0.001885	0.002828	0.002828	0.002828	0.002828	0.000628	0.001257	0.001257	0.000943	0	0.000628	0.000628	0.001257	0.000943	0.000628	0.000314	0.001257	0	0.001257	0.000943	0.000314	0	0
555125	0	0	0	0	0.00234	0.00546	0.00936	0.01053	0.01014	0.01248	0.013651	0.01131	0.01209	0.012871	0.01092	0.017161	0.01131	0.014431	0.015601	0.021451	0.014821	0.018331	0.014431	0.019891	0.028471	0.020281	0.027691	0.018331	0.025351	0.023401	0.026911	0.022231	0.025351	0.028081	0.029641	0.030031	0.030421	0.022231	0.030421	0.018721	0.026131	0.021061	0.021841	0.019111	0.021061	0.023011	0.016771	0.01131	0.012871
555528	0	0	0	0	0	0	0	0.000354	0	0	0	0	0.000709	0	0.000709	0	0.000709	0.000354	0.000709	0.001063	0.000709	0.000354	0.001418	0.000709	0.000709	0.001063	0.002481	0.001418	0.001418	0.003899	0.002481	0.003545	0.002481	0.003899	0.006381	0.005317	0.00319	0.002481	0.004963	0.005672	0.004963	0.002127	0.003545	0.005317	0.006026	0.004608	0.006026	0.00319	0.005317
555656	0.000447	0	0.000895	0.004922	0.005817	0.007159	0.008054	0.007606	0.008949	0.008949	0.007606	0.008949	0.009396	0.009843	0.007159	0.005817	0.010738	0.010738	0.007159	0.006264	0.008949	0.008501	0.012081	0.008054	0.007606	0.008054	0.011633	0.006711	0.008054	0.008054	0.016555	0.011186	0.011633	0.013423	0.011186	0.013423	0.012975	0.008949	0.008501	0.010738	0.009843	0.017002	0.007606	0.012081	0.011633	0.013423	0.014318	0.011633	0.01566
556593	0	0.002062	0.01134	0.018557	0.053608	0.050515	0.046392	0.048454	0.029897	0.037113	0.028866	0.019588	0.01134	0.020619	0.017526	0.021649	0.020619	0.008247	0.014433	0.014433	0.012371	0.008247	0.012371	0.009278	0.013402	0.01134	0.012371	0.008247	0.01134	0.009278	0.008247	0.01134	0.015464	0.016495	0.01134	0.014433	0.013402	0.007216	0.015464	0.009278	0.008247	0.008247	0.013402	0.014433	0.010309	0.005155	0.005155	0.005155	0.005155
557461	0.000463	0.085185	0.243519	0.155093	0.130093	0.081944	0.078241	0.043981	0.035185	0.026852	0.021296	0.010648	0.009259	0.00787	0.00787	0.006944	0.006481	0.003241	0.00463	0.001852	0.003241	0.003241	0.000926	0.005093	0.002778	0.001852	0.002315	0.002778	0.004167	0.002778	0.001852	0.000926	0.002778	0.000926	0.000463	0.001389	0	0	0	0.000463	0.000463	0.000463	0.000463	0	0	0	0	0	0
557640	0	0	0.00027	0.00054	0	0.00027	0	0	0.00027	0.00054	0.001889	0.000809	0.000809	0.00027	0.00054	0.000809	0.00027	0	0.001619	0.001349	0.002159	0.004857	0.002968	0.001619	0.005127	0.003238	0.005127	0.007285	0.005666	0.008635	0.008635	0.010793	0.016999	0.013222	0.021317	0.025904	0.022666	0.028602	0.03292	0.043173	0.040205	0.040745	0.042903	0.056665	0.04884	0.050729	0.052348	0.052348	0.0483
557989	0	0	0.001392	0.011486	0.021232	0.020884	0.027497	0.029238	0.03237	0.034459	0.030282	0.034459	0.037939	0.026801	0.038636	0.023669	0.03237	0.025757	0.036547	0.027149	0.028194	0.026453	0.030282	0.019492	0.025061	0.018448	0.017751	0.015663	0.018448	0.013923	0.027497	0.013575	0.013227	0.014619	0.016359	0.01253	0.011486	0.01079	0.011486	0.010094	0.011138	0.008702	0.008354	0.005221	0.009746	0.008702	0.004525	0.006961	0.006613
558263	0	0	0	0.001117	0.000558	0.001675	0.001675	0.004467	0.004467	0.004467	0.007259	0.00335	0.002233	0.01005	0.01005	0.006142	0.0134	0.007817	0.015075	0.015634	0.012284	0.010609	0.012842	0.018425	0.017867	0.014517	0.01675	0.015634	0.0134	0.015634	0.015634	0.018425	0.018984	0.0134	0.01005	0.011725	0.012284	0.01005	0.013959	0.013959	0.01675	0.009492	0.021217	0.016192	0.011167	0.018425	0.017309	0.009492	0.013959
558787	0.157203	0.234162	0.101361	0.081183	0.041764	0.044111	0.028156	0.030971	0.023932	0.025809	0.01267	0.013609	0.010324	0.017832	0.010793	0.011732	0.009855	0.008916	0.005631	0.0061	0.011262	0.005631	0.002816	0.004223	0.007039	0.008447	0.005631	0.003285	0.004223	0.003285	0.003285	0.001408	0.001877	0.003285	0.002346	0.002816	0.004223	0.001877	0.000939	0.001877	0.000939	0.001408	0.000939	0.000469	0.000469	0.001408	0.001408	0.000469	0.000939
558788	0.004766	0.330791	0.225453	0.092946	0.070543	0.040038	0.033365	0.028599	0.016206	0.012393	0.009533	0.006673	0.00715	0.00286	0.00715	0.003813	0.006673	0.004766	0.006196	0.002383	0.00572	0.00572	0.00286	0.003337	0.003813	0.00286	0.003813	0.002383	0.00286	0.003337	0.000953	0.003337	0.000477	0.001907	0.00286	0.000953	0.001907	0.001907	0.00143	0.000953	0.001907	0.000953	0.001907	0.000477	0.00143	0.000953	0.001907	0	0.000477
559151	0	0.000539	0.001618	0.003235	0.002427	0.006201	0.008088	0.007549	0.009706	0.011324	0.009167	0.008088	0.011324	0.010785	0.011324	0.01402	0.014829	0.012402	0.011324	0.011593	0.007549	0.013481	0.011593	0.009976	0.009976	0.010515	0.014559	0.010785	0.01429	0.011054	0.015098	0.012402	0.011593	0.01429	0.012941	0.012133	0.009437	0.011324	0.01375	0.009706	0.010785	0.012133	0.012133	0.014559	0.010785	0.015368	0.010245	0.011593	0.012402
559429	0	0	0	0	0	0	0	0	0	0.000681	0.000681	0.001704	0.000681	0.002385	0.002385	0.001022	0.003066	0.002385	0.005792	0.003066	0.00477	0.005111	0.004089	0.00477	0.005792	0.008518	0.006133	0.006474	0.005792	0.00477	0.008177	0.009199	0.007155	0.005111	0.005792	0.006474	0.008859	0.007836	0.010221	0.007836	0.008518	0.007155	0.012606	0.010903	0.017376	0.013629	0.020784	0.01431	0.015332
559674	0	0	0	0	0	0.000337	0	0.001011	0.000337	0.002023	0.002697	0.004046	0.002697	0.002697	0.003372	0.005057	0.004383	0.005732	0.00708	0.009103	0.008092	0.00944	0.00944	0.010115	0.012138	0.0118	0.016521	0.015172	0.015509	0.014498	0.019892	0.018543	0.018543	0.018543	0.017532	0.017195	0.024612	0.021241	0.030007	0.024612	0.023264	0.026972	0.034053	0.023264	0.037761	0.02967	0.028321	0.02731	0.031693
561354	0	0	0	0	0	0	0	0	0	0	0	0	0	0	0	0	0	0	0	0	0	0.000953	0	0	0	0	0	0	0	0	0	0	0.000953	0.000953	0.000953	0	0	0.000953	0	0	0	0.001907	0	0.000953	0	0.000953	0	0	0.001907
561567	0	0	0	0	0	0	0.000491	0	0	0	0.000491	0.000982	0.000491	0.002455	0.000982	0.000982	0.003436	0.001964	0.003436	0.004418	0.007855	0.004418	0.004909	0.005891	0.006873	0.004909	0.007855	0.007855	0.006382	0.007855	0.005891	0.008346	0.006382	0.007855	0.009818	0.0108	0.007855	0.009818	0.012273	0.006382	0.009327	0.011291	0.011291	0.012273	0.006873	0.013746	0.008837	0.0108	0.013255
562338	0	0	0	0	0.001306	0.001306	0.002613	0.007185	0.005225	0.011104	0.013063	0.006532	0.008491	0.010451	0.017636	0.020248	0.019595	0.011104	0.025474	0.025474	0.017636	0.018942	0.016982	0.01437	0.019595	0.017636	0.021555	0.01241	0.018942	0.013063	0.024167	0.020248	0.019595	0.017636	0.018289	0.013717	0.016329	0.016329	0.022861	0.011757	0.018942	0.013063	0.02482	0.013063	0.009798	0.01437	0.011757	0.01241	0.021555
562993	0.011188	0.106282	0.062823	0.045181	0.039587	0.025818	0.026248	0.018072	0.022806	0.016781	0.016351	0.018072	0.018503	0.009036	0.012048	0.009036	0.010327	0.011188	0.011618	0.011618	0.012478	0.011188	0.006024	0.006885	0.013769	0.004303	0.008606	0.007315	0.006024	0.005594	0.006454	0.009466	0.011618	0.009897	0.005594	0.007315	0.005164	0.004733	0.006024	0.006024	0.007745	0.008606	0.005594	0.005164	0.006024	0.005594	0.003873	0.005164	0.006024
563734	0	0	0.001642	0.001642	0	0.004926	0	0.001642	0.003284	0.003284	0.003284	0.001642	0	0.006568	0.004926	0.004926	0.004926	0.00821	0.003284	0.004926	0.004926	0.004926	0.004926	0.003284	0.003284	0.00821	0.00821	0.004926	0.003284	0.004926	0.004926	0.003284	0.004926	0.006568	0.006568	0.004926	0.013136	0.011494	0.00821	0.006568	0.003284	0.009852	0.006568	0.003284	0.006568	0.006568	0.009852	0.006568	0.006568
563986	0	0.002408	0.00321	0.002408	0.000803	0.000803	0.000803	0.004815	0.000803	0.002408	0.002408	0.005618	0.008026	0.007223	0.002408	0.007223	0.007223	0.009631	0.011236	0.014446	0.010433	0.011236	0.011236	0.016051	0.015249	0.009631	0.021669	0.016854	0.020064	0.017657	0.020064	0.012039	0.012039	0.016051	0.020867	0.011236	0.012841	0.020867	0.018459	0.020064	0.017657	0.019262	0.026485	0.012841	0.021669	0.018459	0.016854	0.015249	0.016051
565949	0	0	0	0	0	0	0	0	0	0	0	0	0	0	0	0	0.001631	0.000816	0.000816	0.003263	0.002447	0.001631	0.001631	0.000816	0.001631	0.004078	0.003263	0.002447	0.004078	0.003263	0.003263	0.008157	0.004894	0.006525	0.008157	0.002447	0.009788	0.004078	0.011419	0.007341	0.007341	0.006525	0.008157	0.004078	0.012235	0.009788	0.008972	0.012235	0.014682
566620	0	0	0	0	0	0.000287	0.000861	0.000574	0.001435	0.000574	0.000574	0.000287	0	0.000574	0.001148	0.001148	0	0.001435	0.002009	0.001435	0.000861	0.000861	0.000287	0.001435	0.001435	0.001148	0.001435	0.001435	0.000861	0.000861	0.001722	0.002296	0.001435	0.001148	0.002296	0.001435	0.002296	0.002296	0.002869	0.001435	0.001435	0.00373	0.003443	0.002296	0.005739	0.003443	0.004591	0.00373	0.005739
567009	0	0	0	0	0	0	0	0.000496	0.000992	0.001983	0.001487	0.003471	0.003471	0.000992	0.005949	0.004958	0.006941	0.006941	0.010907	0.010907	0.009916	0.008428	0.017353	0.011403	0.01289	0.015369	0.021815	0.013386	0.019831	0.015369	0.019336	0.018344	0.013882	0.017848	0.020327	0.018344	0.015865	0.012395	0.02231	0.014874	0.026772	0.014378	0.015865	0.016361	0.021319	0.019831	0.023302	0.016857	0.023302
567924	0	0	0	0	0.00181	0.000905	0	0.000905	0.00181	0.004525	0.00181	0.000905	0.000905	0.000905	0.000905	0.00181	0.002715	0.00543	0.002715	0.00181	0.004525	0.00362	0.00724	0.00724	0.00724	0.00543	0.002715	0.011765	0.00543	0.011765	0.01267	0.01086	0.017195	0.01267	0.008145	0.017195	0.013575	0.01448	0.017195	0.015385	0.027149	0.020814	0.019005	0.020814	0.0181	0.029864	0.023529	0.021719	0.022624
568152	0	0.001263	0.002525	0.005051	0.001263	0.001263	0.003788	0.002525	0.002525	0.001263	0	0.006313	0.001263	0	0.002525	0.002525	0.008838	0.003788	0.001263	0.003788	0.001263	0.003788	0	0	0.002525	0.003788	0.008838	0.003788	0.001263	0.005051	0.007576	0.003788	0.003788	0.008838	0.001263	0.001263	0.002525	0.005051	0.008838	0.002525	0.006313	0.006313	0.008838	0.005051	0.016414	0.003788	0.006313	0.013889	0.006313
569722	0	0	0.000502	0.000502	0.000502	0.000502	0	0	0.000502	0.002009	0.001005	0	0	0.001507	0.001005	0.002009	0.002009	0.000502	0.00452	0.001005	0.001507	0.003516	0.005525	0.005023	0.005525	0.009543	0.007032	0.008036	0.009543	0.008538	0.018081	0.012557	0.014566	0.014063	0.017579	0.014566	0.028127	0.019588	0.028127	0.023104	0.025615	0.026118	0.030136	0.026118	0.027624	0.025615	0.033149	0.02662	0.030136
570205	0	0	0	0	0	0	0	0.000318	0	0	0.000318	0.000955	0.00191	0.00191	0.000955	0.000318	0.00191	0.003502	0.00191	0.004776	0.004457	0.004139	0.003502	0.003184	0.004139	0.004776	0.006049	0.007004	0.007323	0.004139	0.006686	0.006049	0.007004	0.007641	0.006367	0.005412	0.006367	0.006686	0.009233	0.009869	0.011143	0.008596	0.012735	0.009551	0.014008	0.015918	0.012416	0.013053	0.016874
571251	0.000295	0.007075	0.020932	0.020342	0.025943	0.020932	0.029186	0.025649	0.027712	0.026238	0.02388	0.025943	0.02329	0.021226	0.019752	0.024469	0.016215	0.02329	0.016804	0.015625	0.017983	0.020637	0.019458	0.015035	0.013561	0.017099	0.012382	0.011792	0.012087	0.014446	0.013561	0.013267	0.011203	0.012087	0.013267	0.009729	0.012382	0.014741	0.009729	0.011498	0.010908	0.014151	0.013267	0.00855	0.007075	0.011792	0.011203	0.010908	0.010613
572669	0	0	0	0	0	0	0	0	0	0.000274	0	0	0.000274	0	0.000274	0	0	0.000274	0.000547	0.000547	0	0.000274	0	0	0.000547	0.000821	0.001095	0.000274	0.000821	0.000821	0.000821	0.000821	0.001916	0.002189	0.001095	0.001642	0.002737	0.001095	0.001095	0.000821	0.002189	0.001916	0.002463	0.002737	0.002737	0.003831	0.003831	0.002463	0.005747
573007	0	0	0	0	0	0	0	0	0	0	0	0.001231	0.000821	0.002462	0.002872	0.001641	0.002872	0.004514	0.004924	0.004514	0.006565	0.01149	0.006976	0.010259	0.013541	0.011079	0.01231	0.013952	0.013131	0.015593	0.015593	0.018465	0.019286	0.018465	0.025031	0.020107	0.0238	0.025441	0.0238	0.018465	0.017234	0.020107	0.018465	0.020107	0.015183	0.019696	0.016003	0.01149	0.016824
573813	0	0	0	0	0	0	0	0	0	0	0	0	0	0	0	0	0	0	0	0.001767	0	0.000883	0.001767	0	0.000883	0	0.001767	0.00265	0.001767	0.000883	0.00265	0.00265	0.000883	0.004417	0.001767	0.000883	0.000883	0.0053	0.00265	0.0053	0.004417	0.00265	0.004417	0.001767	0.0053	0.003534	0.00265	0.003534	0.007067
574304	0	0	0	0	0	0	0	0	0	0	0	0	0	0	0	0	0	0.000284	0	0	0	0	0.000284	0	0.000567	0.000284	0.000567	0.001418	0.001418	0.000567	0.001418	0.00227	0.001702	0.001135	0.002553	0.001986	0.001135	0.00227	0.002837	0.003972	0.001986	0.00227	0.003972	0.003121	0.002837	0.00539	0.002837	0.003121	0.004539
574363	0	0	0	0	0	0	0	0	0	0	0.000556	0.000835	0.000835	0.001669	0.004174	0.003895	0.005287	0.0064	0.007513	0.008625	0.011408	0.012243	0.016416	0.013634	0.018086	0.011686	0.019199	0.015025	0.022538	0.017251	0.01586	0.014747	0.021146	0.01892	0.019199	0.016416	0.020312	0.01419	0.017807	0.016973	0.026989	0.012799	0.023094	0.018364	0.018086	0.019199	0.019477	0.015025	0.020033
577122	0	0	0	0	0	0	0	0	0	0	0.001629	0	0	0	0	0.001629	0	0.003257	0.003257	0.006515	0	0.006515	0.003257	0.001629	0.006515	0.009772	0.004886	0.008143	0.009772	0.014658	0.004886	0.019544	0.009772	0.016287	0.017915	0.016287	0.02443	0.014658	0.017915	0.026059	0.021173	0.02443	0.013029	0.026059	0.021173	0.039088	0.032573	0.019544	0.039088
577123	0	0	0	0	0	0	0	0	0	0	0.000719	0.000719	0.000719	0.00036	0.001079	0.00036	0.001438	0.00036	0	0.002157	0.001079	0.001438	0.00036	0.002157	0.002157	0.00036	0.002517	0.001438	0.002517	0.005394	0.002157	0.003596	0.005753	0.004675	0.005034	0.005753	0.007192	0.003955	0.006113	0.005394	0.004675	0.004675	0.006832	0.004315	0.004675	0.00863	0.007911	0.00827	0.010787
577387	0	0	0.000345	0	0	0.00069	0	0.000345	0	0.00069	0.00138	0	0.000345	0	0.00138	0.000345	0.000345	0	0.00138	0.00138	0.00138	0.000345	0.003105	0.001725	0.004139	0.004139	0.00276	0.003449	0.006209	0.005519	0.005519	0.004139	0.005519	0.006554	0.007244	0.004829	0.010348	0.007589	0.015523	0.011383	0.015178	0.012073	0.017592	0.010348	0.011383	0.019317	0.018627	0.016557	0.023801
577575	0	0	0.000752	0.000752	0.000752	0	0	0.000376	0.002631	0.000752	0.000752	0.001879	0.003758	0.003006	0.002631	0.003006	0.001503	0.001879	0.003758	0.001879	0.003382	0.001879	0.002255	0.002631	0.003006	0.003758	0.003006	0.003758	0.004134	0.003758	0.003006	0.006764	0.005261	0.004134	0.00714	0.007892	0.006013	0.006764	0.006013	0.00714	0.007516	0.008268	0.010522	0.006764	0.007892	0.007892	0.006764	0.00714	0.006764
578695	0	0	0	0	0	0	0	0	0	0	0	0	0	0.000287	0.000287	0.000287	0.000287	0.00115	0.000862	0.002012	0.001725	0.000862	0.001437	0.001437	0.002587	0.0023	0.001725	0.001725	0.004024	0.004024	0.002874	0.004312	0.003162	0.003449	0.004886	0.006036	0.007473	0.006036	0.004312	0.005461	0.007473	0.005749	0.009485	0.006036	0.010635	0.01006	0.009485	0.009198	0.012647
578715	0	0	0	0.00038	0.00114	0	0.00038	0	0.00038	0.00114	0.00152	0.00038	0.00114	0.00038	0	0.00114	0.00038	0.00076	0.00076	0.00038	0.00076	0.00038	0.00038	0.00038	0.00114	0.003421	0.0019	0.0019	0.0019	0.003421	0.003421	0.003421	0.00076	0.004181	0.004181	0.005321	0.005701	0.005701	0.008362	0.004561	0.006081	0.006081	0.007982	0.005321	0.006461	0.009122	0.009122	0.007982	0.006461
579870	0	0	0	0	0	0.001149	0.000575	0.001149	0	0.001724	0.001724	0.001149	0.000575	0	0.001149	0.000575	0.001149	0.002874	0.002874	0.001724	0.002299	0.002299	0.002299	0.002299	0.003448	0.002874	0.004023	0.004023	0.001724	0.008621	0.008046	0.006897	0.002299	0.004023	0.004023	0.005172	0.010345	0.014943	0.013793	0.007471	0.014368	0.012069	0.012069	0.009195	0.01092	0.014368	0.016667	0.013218	0.014943
580256	0	0.002206	0.000735	0.002206	0.000735	0.000735	0.002206	0.000735	0.003676	0.008088	0.003676	0.002206	0.002206	0.003676	0.000735	0.001471	0.005882	0.002206	0.003676	0.009559	0.008088	0.003676	0.008824	0.009559	0.002206	0.006618	0.007353	0.005147	0.003676	0.005147	0.005147	0.005882	0.008088	0.005882	0.011029	0.008088	0.002941	0.005147	0.008824	0.004412	0.0125	0.013235	0.007353	0.008824	0.009559	0.005147	0.006618	0.005882	0.013971
580387	0.004684	0.038642	0.051522	0.044496	0.04918	0.058548	0.044496	0.038642	0.033958	0.042155	0.019906	0.025761	0.029274	0.028103	0.022248	0.023419	0.021077	0.014052	0.009368	0.010539	0.01171	0.017564	0.014052	0.012881	0.009368	0.017564	0.012881	0.007026	0.009368	0.004684	0.004684	0.01171	0.007026	0.007026	0.008197	0.007026	0.009368	0.008197	0.004684	0.007026	0.005855	0.010539	0.01171	0.001171	0.007026	0.004684	0.003513	0.007026	0.003513
581596	0	0	0	0	0.000467	0	0	0.000233	0	0.000467	0	0.000233	0.000467	0.000233	0.000233	0.000467	0.000233	0.000233	0.000933	0.0007	0.000467	0.001166	0.0014	0.000933	0.002099	0.0014	0.003032	0.002333	0.003032	0.003965	0.004432	0.006531	0.004899	0.003266	0.004199	0.005832	0.006298	0.005598	0.006298	0.004432	0.004665	0.008164	0.005132	0.005598	0.006298	0.005365	0.009331	0.008631	0.007464
581696	0	0	0	0	0	0	0	0	0	0	0	0	0	0	0	0	0	0	0	0	0.005115	0	0.002558	0	0	0.002558	0	0	0.002558	0.002558	0	0	0.002558	0.002558	0	0.002558	0.002558	0.002558	0	0	0.007673	0.002558	0.005115	0	0.007673	0.01023	0.005115	0.007673	0.023018
581836	0	0	0	0	0	0	0	0	0	0	0	0	0	0	0	0	0	0	0	0	0.002509	0	0.002509	0.001255	0.001255	0.003764	0.002509	0	0.001255	0.001255	0.001255	0	0.001255	0.002509	0.005019	0.002509	0.006274	0.005019	0.006274	0.006274	0.007528	0.003764	0.013802	0.016311	0.016311	0.013802	0.011292	0.016311	0.008783
582351	0	0.003109	0.003627	0.005181	0.011399	0.010363	0.006736	0.009326	0.011399	0.011917	0.008808	0.009326	0.010363	0.005699	0.010363	0.007772	0.007254	0.00829	0.010881	0.012953	0.009326	0.010881	0.012953	0.004663	0.004663	0.00829	0.00829	0.010363	0.00829	0.009326	0.010363	0.00829	0.011399	0.011917	0.014508	0.007772	0.007254	0.010881	0.010881	0.009845	0.005181	0.008808	0.007254	0.006218	0.007254	0.010363	0.007254	0.005699	0.00829
582726	0	0	0	0	0	0	0	0	0	0	0	0	0	0.000433	0.000433	0	0.000433	0.0013	0.0013	0.000433	0.000867	0.000867	0.001733	0.000867	0.001733	0.000433	0.001733	0.003033	0.003033	0.003466	0.006066	0.004766	0.004766	0.005199	0.004766	0.005199	0.004766	0.009099	0.008666	0.0026	0.006499	0.006066	0.003899	0.005199	0.006066	0.009099	0.007366	0.005633	0.009532
582836	0	0	0	0	0	0	0	0	0	0	0	0.000329	0	0	0.000329	0	0.000329	0	0	0.000657	0.000329	0.001314	0.000986	0.001643	0.000986	0.003286	0.0023	0.003286	0.004272	0.002629	0.004601	0.005258	0.004272	0.008216	0.007558	0.005258	0.011502	0.005915	0.009859	0.006572	0.010187	0.011173	0.012488	0.011173	0.012159	0.00953	0.009201	0.009201	0.010516
583165	0	0	0.001165	0.001748	0.002136	0.002718	0.002913	0.003495	0.003301	0.002718	0.00466	0.005825	0.006602	0.005437	0.004466	0.005437	0.005049	0.007379	0.006796	0.006602	0.004466	0.005437	0.006408	0.006214	0.008932	0.007767	0.009709	0.007573	0.010291	0.011068	0.010485	0.008738	0.012233	0.009126	0.008932	0.00932	0.00932	0.010485	0.01068	0.007379	0.007184	0.007184	0.008155	0.007573	0.009515	0.012621	0.010097	0.010097	0.007573
583500	0	0	0	0.005839	0.007786	0.005353	0.006813	0.006326	0.007786	0.005839	0.010219	0.003893	0.005353	0.006326	0.00438	0.003406	0.004866	0.001946	0.004866	0.002433	0.00292	0.00292	0.002433	0.005353	0.005839	0.003406	0.004866	0.00438	0.005839	0.004866	0.003893	0.005353	0.007299	0.004866	0.002433	0.006326	0.006326	0.006813	0.005353	0.008273	0.008759	0.006326	0.009246	0.005839	0.007299	0.007299	0.006813	0.008273	0.010219
583724	0	0	0	0.001664	0.002329	0.005324	0.009983	0.009983	0.009651	0.013311	0.009983	0.014642	0.016306	0.022629	0.013977	0.021963	0.021963	0.022962	0.018303	0.025624	0.019967	0.021631	0.0203	0.020965	0.022296	0.017637	0.022296	0.021298	0.018636	0.020965	0.018303	0.015641	0.016639	0.014642	0.013977	0.012313	0.013977	0.015641	0.013311	0.014309	0.014642	0.014975	0.013977	0.016306	0.011314	0.008985	0.015641	0.010982	0.01198
583978	0	0	0	0	0	0	0.000865	0.000433	0	0.000433	0.000433	0.001731	0.000433	0.002596	0.003894	0.007789	0.003029	0.005625	0.006058	0.009952	0.008222	0.011251	0.014712	0.011251	0.011251	0.011251	0.015145	0.015145	0.017741	0.015145	0.01601	0.012116	0.015578	0.015145	0.014712	0.018174	0.012549	0.01601	0.01428	0.01428	0.013414	0.01601	0.013414	0.010818	0.007356	0.009087	0.011683	0.008222	0.008654
584091	0	0	0	0	0	0	0	0	0	0	0	0	0	0	0	0	0	0	0	0.000603	0	0	0	0	0	0	0.000301	0	0.000301	0.000301	0.000603	0.000603	0.000301	0	0.000603	0	0.000904	0.000904	0.001205	0.000301	0.001506	0.000904	0.003314	0.000603	0.001808	0.00241	0.000904	0.003013	0.00241
584990	0	0	0	0.000389	0	0.000389	0	0	0	0	0	0	0	0	0.001168	0.000779	0.000779	0	0.000779	0.000779	0.001557	0	0.000389	0.001168	0.001168	0.000389	0.001168	0	0.000389	0.000779	0.001557	0.001946	0.002725	0	0.003503	0.002336	0.002725	0.001168	0.001946	0.002336	0.001557	0.003893	0.004282	0.00506	0.004282	0.006228	0.003114	0.005839	0.004671
585492	0	0.000507	0.00152	0.00152	0.004053	0.005572	0.00304	0.005066	0.005572	0.004559	0.009119	0.007599	0.008105	0.005066	0.007092	0.004559	0.008612	0.007092	0.009625	0.009625	0.008612	0.009625	0.009119	0.008612	0.008105	0.010132	0.006079	0.006079	0.009119	0.012665	0.010638	0.011145	0.011651	0.012665	0.010638	0.013171	0.013678	0.008105	0.010132	0.012158	0.005572	0.011651	0.010132	0.008612	0.016717	0.011651	0.013171	0.014691	0.009119
586468	0	0	0	0.000784	0	0	0.000392	0	0.000392	0.000392	0	0	0.000392	0.000392	0	0	0	0.000392	0.000392	0	0	0	0	0	0	0	0	0	0	0.000392	0	0.001567	0	0.001176	0	0.000392	0.000392	0.000784	0.001567	0.000392	0.000784	0.000784	0.000784	0	0.000392	0.001176	0.001959	0.002743	0.001176
202000000	0	0	0	0	0	0	0	0	0	0	0	0	0	0	0	0	0	0	0	0	0.011236	0	0	0	0.011236	0	0	0	0.022472	0	0	0	0	0.011236	0	0	0.011236	0.011236	0.011236	0.011236	0.011236	0	0.033708	0.011236	0	0.044944	0.033708	0	0
202000000	0	0	0	0.000317	0	0.000633	0.000633	0.000633	0.00095	0	0.000633	0.00095	0.002532	0.00095	0.001266	0.002532	0.003482	0.006015	0.003482	0.004748	0.006648	0.008864	0.012662	0.015828	0.02026	0.023742	0.025008	0.027224	0.025008	0.035454	0.030706	0.031656	0.037987	0.033238	0.02944	0.031972	0.026907	0.035454	0.034821	0.036404	0.025641	0.033238	0.034188	0.029123	0.029123	0.023742	0.027224	0.022475	0.024058
202000000	0	0	0.007394	0.012015	0.011091	0.01756	0.012015	0.021257	0.024954	0.034196	0.027726	0.029575	0.032348	0.026802	0.040665	0.026802	0.03512	0.032348	0.022181	0.028651	0.020333	0.031423	0.018484	0.015712	0.024954	0.012015	0.014787	0.012939	0.013863	0.012939	0.014787	0.014787	0.018484	0.01756	0.007394	0.008318	0.016636	0.013863	0.014787	0.012015	0.014787	0.014787	0.014787	0.013863	0.015712	0.014787	0.007394	0.012015	0.013863
202000000	0.002484	0.003477	0.009935	0.010929	0.011426	0.021361	0.029806	0.038748	0.033284	0.031297	0.043219	0.043219	0.043716	0.035271	0.048187	0.045703	0.043219	0.037258	0.037755	0.03378	0.038251	0.033284	0.039742	0.026329	0.026826	0.022355	0.019871	0.014903	0.022851	0.018381	0.022851	0.009439	0.010929	0.004968	0.014406	0.007452	0.012419	0.007452	0.005464	0.002484	0.004471	0.004968	0.002981	0.004968	0.002981	0.000994	0.001987	0.002484	0.000994
202000000	0	0	0.047354	0.062674	0.114206	0.087744	0.125348	0.073816	0.082173	0.052925	0.059889	0.051532	0.038997	0.029248	0.033426	0.01532	0.023677	0.018106	0.018106	0.006964	0.008357	0.006964	0.004178	0.001393	0.005571	0.001393	0.006964	0.001393	0.005571	0.001393	0.004178	0.005571	0	0.001393	0.002786	0	0	0.001393	0	0	0	0	0	0	0	0	0	0	0
202000000	0	0	0	0	0	0	0	0.000366	0	0	0	0	0	0	0.000733	0	0.001099	0.000733	0.001099	0.001099	0.002565	0.002931	0.001099	0.001832	0.002199	0.002931	0.004031	0.004031	0.002931	0.001832	0.006229	0.003664	0.004764	0.003298	0.004397	0.004397	0.006596	0.004764	0.003664	0.00513	0.009527	0.008428	0.008062	0.00513	0.009894	0.008428	0.010627	0.009527	0.013925
202000000	0	0	0	0	0.000501	0	0.000501	0.001503	0.001002	0.001002	0.001503	0.002004	0.003507	0.004509	0.003507	0.004509	0.008517	0.007014	0.005511	0.008517	0.007014	0.008517	0.011022	0.003507	0.008016	0.006513	0.008016	0.01002	0.008517	0.008517	0.011022	0.006012	0.013026	0.007014	0.009018	0.009018	0.009519	0.011022	0.009018	0.006012	0.008517	0.007515	0.006012	0.007515	0.007515	0.008517	0.010521	0.01002	0.007014
202000000	0	0	0.014428	0.041065	0.069182	0.076212	0.111358	0.09249	0.083241	0.068073	0.060303	0.051054	0.035516	0.028487	0.032926	0.018868	0.021088	0.015538	0.021088	0.013688	0.010729	0.011469	0.010359	0.006659	0.007399	0.004809	0.007399	0.004809	0.004809	0.00407	0.004809	0.0037	0.00259	0.00259	0.0037	0.00148	0.0037	0.00148	0.00333	0.0037	0.00185	0.00296	0.0037	0.00111	0.00222	0.00148	0.00148	0.00148	0.00407
202000000	0	0	0	0	0	0.000589	0	0	0.000589	0.000589	0.001177	0	0.002354	0.003531	0.002354	0.004709	0.003531	0.007063	0.002943	0.005886	0.004709	0.011183	0.002943	0.005886	0.005297	0.010594	0.007652	0.007652	0.009417	0.011183	0.011772	0.012949	0.007063	0.008829	0.012949	0.012949	0.014126	0.007063	0.015892	0.015892	0.022955	0.017657	0.021189	0.014126	0.024132	0.030018	0.035315	0.021778	0.025309
202000000	0	0	0	0	0	0	0	0	0	0	0	0	0.00033	0	0.00033	0.00033	0.000661	0.001322	0.001322	0.001983	0.002974	0.004627	0.006279	0.004296	0.005288	0.004627	0.010575	0.009253	0.011897	0.014871	0.017845	0.01388	0.020489	0.027098	0.023794	0.02842	0.025446	0.033708	0.033047	0.02809	0.039326	0.036352	0.037673	0.02842	0.032386	0.031064	0.027098	0.02842	0.030403
202000000	0	0	0.000481	0.002165	0.006255	0.004571	0.009382	0.007938	0.00842	0.010585	0.007457	0.006495	0.005533	0.005773	0.010103	0.006736	0.009141	0.007457	0.00842	0.008901	0.008901	0.00866	0.007457	0.005292	0.010344	0.007698	0.007938	0.00866	0.011066	0.007938	0.011066	0.011547	0.00866	0.01299	0.01708	0.015396	0.016839	0.019004	0.022131	0.022853	0.018523	0.02141	0.03007	0.02598	0.030551	0.032956	0.031994	0.027664	0.03873
202000000	0	0	0.003221	0.017713	0.035427	0.028986	0.041868	0.038647	0.022544	0.019324	0.017713	0.027375	0.014493	0.011272	0.014493	0.003221	0.011272	0.009662	0.016103	0.017713	0.008052	0.014493	0.012882	0.009662	0.012882	0.011272	0.009662	0.012882	0.017713	0.012882	0.027375	0.019324	0.012882	0.017713	0.016103	0.011272	0.024155	0.012882	0.022544	0.017713	0.017713	0.022544	0.022544	0.016103	0.030596	0.017713	0.017713	0.009662	0.020934
202000000	0	0	0	0	0	0	0	0	0	0	0	0	0	0.048387	0.016129	0.032258	0.072581	0.072581	0.048387	0.064516	0.056452	0.096774	0.104839	0.032258	0.040323	0.056452	0.008065	0.016129	0.048387	0.016129	0.032258	0.024194	0.024194	0.008065	0.016129	0.008065	0.008065	0.008065	0	0	0.008065	0	0	0	0	0	0	0	0.008065
202000000	0	0	0.002924	0.003509	0.005263	0.01462	0.010526	0.017544	0.017544	0.026316	0.018129	0.021053	0.026901	0.025146	0.021053	0.026316	0.022807	0.025146	0.021053	0.021053	0.019298	0.026316	0.025146	0.019298	0.021053	0.017544	0.019298	0.020468	0.022807	0.022807	0.009942	0.016959	0.017544	0.011111	0.018713	0.016374	0.012865	0.010526	0.012865	0.016959	0.011111	0.010526	0.010526	0.006433	0.009942	0.011696	0.008772	0.005263	0.007018
202000000	0	0	0	0	0	0.00127	0	0.00254	0.001905	0.005079	0.005714	0.008889	0.008254	0.008254	0.014603	0.012698	0.015238	0.013016	0.016825	0.012698	0.014286	0.01619	0.017143	0.013333	0.019683	0.015238	0.015238	0.012698	0.017778	0.013016	0.014603	0.01746	0.017143	0.013016	0.01746	0.017143	0.01619	0.012698	0.015556	0.011746	0.018413	0.015238	0.02127	0.020317	0.019048	0.019365	0.02	0.01746	0.023492
202000000	0	0.000443	0	0.000443	0	0	0	0.000887	0	0.00266	0.00133	0.001773	0.003103	0.002216	0.003546	0.002216	0.007535	0.003103	0.004433	0.005319	0.007092	0.003989	0.004433	0.004433	0.005762	0.003989	0.008865	0.004433	0.007535	0.006649	0.007535	0.009309	0.009309	0.008865	0.011525	0.008422	0.011082	0.009309	0.007092	0.011968	0.011082	0.010638	0.013298	0.006206	0.008422	0.013741	0.008865	0.006649	0.012855
202000000	0	0	0	0	0	0	0	0	0.001049	0.006296	0.010143	0.007695	0.011193	0.011892	0.019937	0.018538	0.023435	0.020637	0.024134	0.026583	0.03078	0.026932	0.033228	0.024834	0.038475	0.026932	0.041973	0.034278	0.034977	0.031829	0.036726	0.029731	0.024484	0.027282	0.025883	0.020637	0.025184	0.024134	0.027982	0.022036	0.021686	0.016439	0.018888	0.017838	0.01504	0.013291	0.018538	0.011542	0.011892
202000000	0	0	0	0	0	0	0	0.00084	0	0	0	0	0	0	0.001681	0.00084	0.00084	0.002521	0.001681	0.001681	0.003361	0.00084	0.003361	0.001681	0.001681	0.003361	0.004202	0.003361	0.009244	0.005882	0.007563	0.012605	0.016807	0.009244	0.020168	0.009244	0.010084	0.014286	0.012605	0.010084	0.013445	0.010084	0.017647	0.015126	0.010924	0.014286	0.013445	0.010924	0.012605
202000000	0	0	0	0	0.000239	0	0.000478	0	0.000478	0	0.000478	0.000239	0.000717	0.000239	0.000717	0.000717	0.000956	0.000717	0.001434	0.000717	0.000478	0.000478	0.000239	0	0.000956	0.000478	0.000717	0.000956	0.001673	0.001434	0.001673	0.003106	0.002389	0.003106	0.005735	0.004301	0.00454	0.005496	0.006213	0.009797	0.009797	0.008602	0.010753	0.012664	0.012186	0.015054	0.016965	0.019833	0.01601
202000000	0	0	0	0	0	0.000244	0	0.000488	0.000732	0.000732	0.001707	0.002195	0.003414	0.004633	0.005608	0.008778	0.010485	0.010485	0.010973	0.018532	0.016337	0.019507	0.022677	0.021946	0.021458	0.026579	0.019995	0.022921	0.021458	0.023409	0.023653	0.021214	0.019507	0.02097	0.018776	0.02219	0.018044	0.018776	0.017557	0.019507	0.016825	0.018776	0.020483	0.013168	0.016337	0.015118	0.01585	0.016581	0.014143
202000000	0	0	0	0	0	0.000556	0.000556	0	0	0.001111	0.001667	0.001111	0.001111	0.002778	0.001667	0.002222	0.003889	0.003889	0.001667	0.004444	0.004444	0.005556	0.007778	0.003889	0.007222	0.006667	0.012222	0.007778	0.008333	0.006111	0.01	0.007778	0.012222	0.008889	0.011667	0.008333	0.009444	0.012778	0.015556	0.009444	0.017222	0.008889	0.011111	0.009444	0.015556	0.009444	0.02	0.007778	0.012778
202000000	0	0.002651	0.008396	0.014582	0.019001	0.018118	0.021653	0.021653	0.022095	0.019885	0.020769	0.019443	0.013257	0.013257	0.012373	0.012373	0.019001	0.014582	0.019885	0.013699	0.019001	0.022536	0.011931	0.011931	0.019443	0.016792	0.015024	0.018559	0.019885	0.019001	0.01635	0.014141	0.012815	0.016792	0.022095	0.011931	0.020769	0.015466	0.019001	0.013699	0.019443	0.014582	0.013257	0.013699	0.019443	0.017234	0.020327	0.00928	0.019885
202000000	0	0	0.004055	0.012165	0.019339	0.014036	0.025889	0.023706	0.027449	0.033999	0.038989	0.039301	0.040549	0.036182	0.043668	0.029008	0.032127	0.024953	0.03088	0.033375	0.02776	0.022146	0.019027	0.019027	0.02277	0.016843	0.020586	0.017467	0.020586	0.014972	0.017155	0.013724	0.01466	0.015284	0.01466	0.008422	0.014036	0.009981	0.012789	0.00811	0.010917	0.009046	0.009357	0.009046	0.007798	0.011853	0.00655	0.006238	0.00811
202000000	0	0	0	0	0	0	0	0	0.000752	0	0.001504	0.002256	0.002256	0.006015	0.000752	0.002256	0.006015	0.006767	0.008271	0.006015	0.006767	0.010526	0.01203	0.017293	0.019549	0.024812	0.016541	0.020301	0.017293	0.029323	0.026316	0.022556	0.022556	0.018797	0.025564	0.021053	0.033083	0.021053	0.021053	0.026316	0.027068	0.016541	0.02406	0.024812	0.020301	0.026316	0.021805	0.023308	0.018797
202000000	0	0	0	0	0	0	0	0.00048	0.001441	0.001441	0.00048	0.000961	0.002882	0.002402	0.002402	0.003362	0.003842	0.003842	0.004323	0.006244	0.007205	0.003842	0.004803	0.006244	0.008165	0.009126	0.006724	0.006724	0.006724	0.006724	0.008646	0.006244	0.006724	0.006724	0.009126	0.009606	0.007685	0.010567	0.011047	0.009606	0.009126	0.007685	0.009606	0.013449	0.010086	0.012008	0.012968	0.012008	0.011047
202000000	0	0	0	0	0.000877	0.001462	0.000585	0.002925	0.002632	0.004387	0.00702	0.011407	0.011992	0.011114	0.016379	0.009652	0.019596	0.016379	0.020766	0.017549	0.019011	0.022521	0.018426	0.018134	0.026031	0.023106	0.024276	0.017257	0.020766	0.018134	0.018134	0.025154	0.019304	0.018426	0.021059	0.021059	0.019889	0.015209	0.024861	0.015502	0.022229	0.021059	0.021351	0.019889	0.026616	0.023106	0.020181	0.021351	0.016087
202000000	0	0	0	0	0	0	0	0	0	0	0	0	0	0	0	0	0	0.000431	0.000431	0.001726	0.000863	0.002157	0.002157	0.002588	0.004745	0.002588	0.003451	0.006471	0.005608	0.008197	0.005608	0.005608	0.00604	0.006903	0.009491	0.009491	0.010354	0.006471	0.007765	0.006471	0.008628	0.009922	0.005177	0.009922	0.010354	0.007334	0.010785	0.013374	0.013805
202000000	0	0	0.004322	0.015667	0.029173	0.038898	0.055105	0.044841	0.051864	0.056186	0.041059	0.038358	0.0443	0.039978	0.035116	0.030254	0.035656	0.029714	0.032415	0.024311	0.024851	0.023231	0.019989	0.014046	0.015127	0.016207	0.015667	0.011345	0.013506	0.005943	0.008644	0.010265	0.009184	0.009184	0.010265	0.005402	0.010265	0.008644	0.008104	0.006483	0.007023	0.005402	0.005402	0.006483	0.007563	0.005943	0.007023	0.005402	0.003782
202000000	0	0	0	0	0	0	0.000352	0	0.000704	0.001056	0.001056	0.005282	0.005282	0.006338	0.014437	0.017606	0.01831	0.025704	0.026408	0.030282	0.02993	0.026408	0.023239	0.021479	0.027465	0.023944	0.027465	0.020423	0.019718	0.020775	0.014789	0.022887	0.019366	0.016901	0.022183	0.015845	0.016549	0.020775	0.016549	0.015845	0.016549	0.014085	0.014085	0.014085	0.017606	0.009155	0.014085	0.017606	0.014437
202000000	0	0	0	0	0	0	0	0	0	0	0	0	0	0.000359	0.000359	0.000359	0.000359	0.000359	0.000359	0.000718	0.002154	0.002513	0.002154	0.003589	0.005384	0.003589	0.003948	0.005025	0.011127	0.009691	0.011486	0.017229	0.016152	0.023331	0.017588	0.017947	0.027638	0.024049	0.032663	0.022254	0.029433	0.029074	0.035176	0.030869	0.034817	0.035535	0.031945	0.024049	0.040201
202000000	0	0	0	0.000471	0.001502	0.003329	0.009014	0.016142	0.021886	0.02763	0.037556	0.041209	0.046305	0.048985	0.049103	0.047836	0.047601	0.045745	0.044773	0.045392	0.045451	0.048956	0.049692	0.04604	0.041857	0.035907	0.033167	0.025803	0.021179	0.01841	0.01735	0.014198	0.012195	0.010575	0.008071	0.006981	0.005361	0.005125	0.003711	0.003181	0.002445	0.001767	0.001679	0.001237	0.001002	0.00053	0.000589	0.000412	0.000324
202000000	0	0	0	0	0	0	0.000195	0.000429	0.000897	0.001794	0.003745	0.007763	0.012522	0.018373	0.024537	0.031129	0.034757	0.03897	0.041467	0.045992	0.044744	0.048215	0.045485	0.046694	0.044275	0.046109	0.046967	0.041194	0.040453	0.038502	0.037137	0.033782	0.027814	0.02481	0.022235	0.021689	0.018022	0.015916	0.015136	0.013185	0.010728	0.009401	0.007373	0.005539	0.005422	0.004837	0.003901	0.003433	0.002263
202000000	0	0	0	3.88e-05	0.000116	3.88e-05	3.88e-05	0.000116	0.000582	0.000776	0.001202	0.002366	0.004537	0.007756	0.011363	0.016327	0.020127	0.022648	0.029008	0.03498	0.037036	0.040254	0.043318	0.04708	0.048592	0.050686	0.049678	0.046963	0.043628	0.040487	0.038393	0.032459	0.032847	0.028659	0.025944	0.024005	0.02323	0.02195	0.019623	0.018615	0.016559	0.014465	0.013147	0.011634	0.011285	0.010161	0.009462	0.007679	0.006632
202000000	0	0	0	0	0	0	0	0.000102	0.000272	0.000748	0.002109	0.002994	0.005205	0.007212	0.010614	0.018983	0.032966	0.045111	0.0561	0.064503	0.067531	0.060863	0.061543	0.054671	0.051031	0.046982	0.043887	0.039872	0.035483	0.032354	0.027863	0.026264	0.022896	0.022862	0.021297	0.019426	0.016636	0.015956	0.013914	0.011363	0.010648	0.008573	0.007008	0.005783	0.006702	0.004695	0.00347	0.003232	0.002143
202000000	0	0	0	0	0	0	0	0	0	7.63e-05	0.000115	0.000534	0.001451	0.002787	0.003856	0.006871	0.009582	0.013399	0.017407	0.020347	0.026225	0.037678	0.050428	0.061498	0.064208	0.064285	0.062643	0.056154	0.054283	0.049817	0.046419	0.042945	0.038097	0.03344	0.032944	0.030081	0.027142	0.024622	0.021377	0.017903	0.014926	0.014544	0.011147	0.009009	0.00836	0.00626	0.004352	0.002596	0.003168
202000000	0	0	0	0	0	0	0	0.000509	0.003621	0.007469	0.010298	0.016749	0.022294	0.026255	0.032196	0.032592	0.039212	0.043513	0.04289	0.042721	0.042438	0.045833	0.053981	0.056527	0.056527	0.049907	0.048379	0.040457	0.036779	0.035308	0.031913	0.028405	0.028065	0.022464	0.019069	0.016353	0.012392	0.009732	0.007865	0.006168	0.005319	0.0043	0.003338	0.002999	0.002094	0.001754	0.001132	0.001584	0.000849
202000000	0	0	0	0	0	0	0	0	0	0	6.09e-05	9.13e-05	6.09e-05	0.000335	0.000731	0.002436	0.004049	0.005541	0.008403	0.012543	0.015161	0.021554	0.028404	0.039364	0.055134	0.066764	0.07401	0.078302	0.076384	0.074558	0.070509	0.060493	0.054404	0.047219	0.040491	0.033854	0.027613	0.022498	0.017292	0.013182	0.010442	0.007915	0.006302	0.005693	0.003988	0.002953	0.00271	0.00204	0.001492
202000000	0	0	0	3.66e-05	0.000292	0.001426	0.002741	0.004204	0.006397	0.008444	0.010271	0.012245	0.017655	0.021858	0.028694	0.033555	0.040354	0.047847	0.057533	0.064661	0.064807	0.066379	0.064734	0.061152	0.058411	0.047811	0.042766	0.037795	0.028547	0.02555	0.022772	0.019519	0.015498	0.013561	0.011551	0.009833	0.008297	0.006799	0.006068	0.005446	0.00424	0.003546	0.002888	0.002595	0.00223	0.001755	0.001426	0.00095	0.000804
202000000	0	0	0	0	0	0.000503	0.001547	0.00754	0.014306	0.02057	0.026408	0.027878	0.036229	0.041333	0.044272	0.043692	0.043382	0.049144	0.052121	0.052662	0.051695	0.049956	0.050961	0.046978	0.047133	0.037737	0.0336	0.029618	0.026718	0.02173	0.020686	0.019294	0.015659	0.013146	0.011058	0.01013	0.008738	0.007308	0.006302	0.005026	0.004215	0.003905	0.003016	0.002668	0.001353	0.001315	0.001083	0.001121	0.000967
202000000	0	0	0.000883	0.00743	0.015743	0.024731	0.03133	0.037305	0.040838	0.052112	0.051852	0.054658	0.056632	0.050605	0.051644	0.043955	0.039643	0.040266	0.03824	0.03372	0.028576	0.02868	0.029667	0.026965	0.025199	0.027952	0.022341	0.020938	0.020575	0.016262	0.015431	0.012573	0.013093	0.008313	0.007014	0.006079	0.004416	0.003689	0.002598	0.001818	0.001455	0.001611	0.001039	0.000727	0.000312	0.00026	0.000364	0.000156	5.2e-05
202000000	0	0	0.002675	0.017529	0.031726	0.042383	0.043824	0.047239	0.052218	0.056827	0.061435	0.068472	0.065344	0.067772	0.064028	0.058719	0.051683	0.049502	0.041766	0.034236	0.030203	0.024442	0.017653	0.016336	0.01255	0.009876	0.007201	0.005596	0.004238	0.002798	0.002263	0.002387	0.001234	0.001193	0.000988	0.000617	0.000453	0.000288	0.000329	0.000494	0.000329	0.000165	8.23e-05	0.000329	0.000123	8.23e-05	4.11e-05	0.000206	0
202000000	0	0	0	0	0	0	3.79e-05	0.000152	0.000455	0.000949	0.002428	0.003642	0.006412	0.008802	0.011382	0.014038	0.016352	0.02026	0.022309	0.023144	0.0269	0.029859	0.033312	0.037637	0.037713	0.041393	0.042418	0.045453	0.046439	0.051447	0.053838	0.053193	0.052699	0.04883	0.046629	0.041203	0.035778	0.031339	0.025458	0.021512	0.014379	0.012331	0.00884	0.008005	0.005426	0.004477	0.002959	0.002656	0.002201
202000000	0	0	0	0	0	0	4.5e-05	0.00063	0.001261	0.003017	0.005718	0.011481	0.017784	0.025843	0.032326	0.03908	0.039305	0.041691	0.044708	0.044122	0.043042	0.045653	0.046103	0.049525	0.05011	0.050786	0.053352	0.055963	0.04867	0.043312	0.037729	0.034758	0.028229	0.025933	0.01999	0.016703	0.012471	0.008869	0.007294	0.005538	0.003467	0.002386	0.001036	0.0009	0.000495	0.000315	0.000225	0	0
202000000	0	0.001325	0.009272	0.005298	0.018543	0.023841	0.072848	0.051656	0.091391	0.058278	0.068874	0.071523	0.04106	0.035762	0.046358	0.033113	0.034437	0.034437	0.037086	0.029139	0.031788	0.023841	0.025166	0.013245	0.021192	0.01457	0.021192	0.01457	0.010596	0.013245	0.009272	0.010596	0.002649	0.003974	0.002649	0.003974	0.001325	0.002649	0.001325	0	0.005298	0.001325	0	0	0	0	0	0	0
202000000	0	0	0	0	0	0	0	0	0	0	0	0	0	0	0	0	0	0	0	0	0	0	0.00024	0.00096	0.00024	0.00216	0.0024	0.00192	0.00192	0.00096	0.00168	0.0012	0.00144	0.0024	0.00096	0.003841	0.00192	0.00288	0.003361	0.00312	0.004801	0.004081	0.005041	0.005521	0.008641	0.011522	0.010082	0.012962	0.016803
202000000	0.000513	0.007688	0.006663	0.006663	0.004613	0.008713	0.010251	0.008713	0.011276	0.008713	0.013839	0.014864	0.016402	0.013326	0.01794	0.019477	0.024603	0.014864	0.015889	0.014352	0.010764	0.015889	0.021015	0.02204	0.018452	0.015889	0.013839	0.014864	0.01794	0.013839	0.016914	0.015377	0.011789	0.015377	0.010251	0.011789	0.012301	0.014864	0.014864	0.012301	0.012814	0.013326	0.009739	0.006663	0.007176	0.013839	0.006151	0.010764	0.010764
202000000	0.011533	0.07327	0.063094	0.050882	0.044776	0.044776	0.029172	0.026459	0.031208	0.025102	0.024423	0.02171	0.02171	0.014247	0.020353	0.023745	0.018318	0.014925	0.024423	0.00882	0.020353	0.01289	0.018318	0.016961	0.019674	0.01289	0.01289	0.011533	0.018318	0.015604	0.012212	0.013569	0.01289	0.009498	0.005427	0.009498	0.01289	0.012212	0.011533	0.010176	0.010855	0.005427	0.006784	0.004749	0.006106	0.006784	0.010176	0.004071	0.006106
202000000	0	0	0	0	0	0	0	0	0	0	0.000671	0.002685	0.002685	0.004027	0.013423	0.012081	0.010738	0.019463	0.018792	0.018121	0.014765	0.015436	0.018792	0.015436	0.021477	0.01745	0.022148	0.013423	0.012081	0.012081	0.018792	0.014094	0.018792	0.014765	0.01745	0.008054	0.013423	0.010067	0.013423	0.014094	0.013423	0.008054	0.011409	0.009396	0.012752	0.014094	0.018792	0.012752	0.01745
202000000	0	0	0	0	0	0	0	0	0	0	0	0	0	0	0	0	0	0	0	0	0	0	0	0	0	0	0	0	0	0	0	0	0	0	0	0	0.000623	0.000623	0.001247	0.00187	0.002494	0	0.003741	0.00187	0.008105	0.009975	0.011222	0.013092	0.016209
202000000	0	0	0	0	0	0	0	0	0	0	0	0	0	0	0	0	0	0.000747	0.002242	0.001495	0.00299	0.005979	0.010463	0.010463	0.014948	0.025411	0.023169	0.033632	0.03139	0.027653	0.027653	0.042601	0.032885	0.032885	0.033632	0.017937	0.035874	0.032138	0.029895	0.037369	0.032138	0.026906	0.026158	0.027653	0.020179	0.032138	0.030643	0.028401	0.020179
202000000	0	0	0	0	0	0	0	0	0	0	0	0	0	0	0	0	0.000773	0.001547	0.001547	0.003867	0.003867	0.003094	0	0.007734	0.006961	0.005414	0.00464	0.010054	0.009281	0.013148	0.005414	0.013148	0.013921	0.006961	0.015468	0.019335	0.024749	0.024749	0.028616	0.029389	0.034803	0.034803	0.044084	0.03635	0.04563	0.034029	0.037123	0.023202	0.035576
202000000	0	0	0	0	0	0	0	0	0.000933	0.001867	0.000933	0.000467	0.000467	0.000933	0.0014	0.001867	0.0028	0.002333	0.002333	0.003733	0.002333	0.003266	0.0028	0.0042	0.006533	0.003266	0.006066	0.007466	0.007466	0.0056	0.011199	0.010733	0.012599	0.018199	0.012599	0.013066	0.014932	0.014466	0.014932	0.013066	0.013532	0.010733	0.021465	0.016799	0.015399	0.011666	0.016332	0.013532	0.016799
202000000	0	0.002137	0.002137	0	0.002137	0.004274	0	0.002137	0.002137	0.002137	0.00641	0	0.002137	0.002137	0.00641	0.008547	0.014957	0.012821	0.021368	0.017094	0.014957	0.012821	0.032051	0.019231	0.012821	0.014957	0.023504	0.023504	0.00641	0.017094	0.014957	0.014957	0.019231	0.025641	0.017094	0.010684	0.012821	0.014957	0.014957	0.014957	0.012821	0.010684	0.014957	0.012821	0.019231	0.008547	0.017094	0.021368	0.021368
202000000	0	0	0	0	0	0	0.001006	0.00503	0.004024	0.006036	0.012072	0.012072	0.008048	0.011066	0.009054	0.006036	0.011066	0.007042	0.013078	0.016097	0.013078	0.008048	0.012072	0.007042	0.012072	0.011066	0.014085	0.009054	0.013078	0.011066	0.021127	0.019115	0.015091	0.015091	0.007042	0.018109	0.016097	0.016097	0.016097	0.018109	0.014085	0.016097	0.021127	0.024145	0.020121	0.015091	0.020121	0.011066	0.019115
202000000	0	0	0	0	0	0	0.001183	0.002367	0.001183	0.001183	0.00355	0.004734	0.002367	0.00355	0.004734	0.002367	0.004734	0.011834	0.005917	0.016568	0.014201	0.014201	0.024852	0.020118	0.030769	0.028402	0.03432	0.035503	0.031953	0.028402	0.033136	0.042604	0.031953	0.028402	0.04142	0.022485	0.018935	0.027219	0.018935	0.020118	0.018935	0.024852	0.022485	0.014201	0.018935	0.015385	0.018935	0.020118	0.014201
202000000	0	0.005421	0.053253	0.061224	0.07111	0.05389	0.061224	0.046237	0.041135	0.037309	0.036671	0.031569	0.030293	0.024235	0.030293	0.019452	0.026148	0.013393	0.017857	0.021365	0.016582	0.016582	0.009566	0.011798	0.012117	0.010523	0.01148	0.009566	0.012436	0.010523	0.011798	0.007653	0.009566	0.01148	0.008291	0.009885	0.007015	0.007334	0.006696	0.007653	0.00574	0.007653	0.007015	0.007015	0.008291	0.006059	0.009247	0.004783	0.005102
202000000	0	0	0	0.000815	0.000407	0.000407	0.001222	0.001629	0.002444	0.001222	0.003666	0.002851	0.00611	0.00611	0.010183	0.007332	0.010591	0.009776	0.010998	0.01222	0.015886	0.014257	0.01833	0.017923	0.017515	0.021996	0.026069	0.020774	0.024847	0.019552	0.026069	0.025662	0.032179	0.035031	0.028106	0.03055	0.032179	0.021589	0.03055	0.028106	0.03666	0.026069	0.030957	0.017923	0.031365	0.03055	0.028513	0.026477	0.023625
202000000	0	0	0	0	0	0	0.0017	0.000567	0.002833	0.003399	0.005666	0.011898	0.008499	0.007932	0.015297	0.009632	0.014164	0.010765	0.011898	0.018697	0.015864	0.014164	0.023229	0.023796	0.030595	0.020397	0.033994	0.023796	0.032295	0.031161	0.035127	0.041926	0.037394	0.041926	0.044759	0.038527	0.042493	0.03796	0.033428	0.034561	0.032295	0.023229	0.020963	0.025496	0.027195	0.016997	0.014164	0.013598	0.015864
202000000	0	0	0.002949	0.00363	0.005218	0.006806	0.007713	0.01225	0.01225	0.01225	0.018376	0.014292	0.019737	0.017695	0.019964	0.017015	0.021552	0.019283	0.023593	0.026089	0.02314	0.026543	0.028358	0.027904	0.029946	0.025635	0.029038	0.026543	0.031307	0.027677	0.030399	0.029492	0.025408	0.028584	0.025408	0.022686	0.024274	0.01588	0.019283	0.014746	0.016788	0.014065	0.012931	0.009528	0.014519	0.009528	0.009755	0.007713	0.011797
202000000	0	0	0	0	0	0	4.99e-05	0.0003	0.000699	0.000999	0.001897	0.003894	0.00644	0.009735	0.015277	0.022067	0.029406	0.034498	0.040439	0.045382	0.056715	0.064953	0.068797	0.070045	0.071043	0.068697	0.061058	0.052521	0.047329	0.041937	0.034398	0.027059	0.020819	0.019271	0.014578	0.011782	0.010934	0.007688	0.007938	0.005642	0.004693	0.003944	0.003744	0.003145	0.002496	0.001548	0.001098	0.001348	0.000949
202000000	0	0	0	0	0	0.000447	0.003038	0.006761	0.012867	0.017782	0.021207	0.02487	0.023888	0.026151	0.028951	0.030679	0.034848	0.036308	0.039554	0.043129	0.048728	0.047447	0.055579	0.057813	0.054596	0.05123	0.047447	0.04292	0.038601	0.033955	0.027194	0.023739	0.020135	0.017543	0.01382	0.011408	0.008608	0.007685	0.006046	0.004766	0.003812	0.003157	0.002978	0.002472	0.002055	0.001519	0.001936	0.001549	0.001459
202000000	0	0	0	0	0	0	0	0	0	0	0	0	0	0	0	0	0	0	0	0	0	0.000285	0.000665	0.002661	0.002661	0.005038	0.011216	0.019105	0.033457	0.047144	0.062732	0.06986	0.077559	0.075753	0.07927	0.072997	0.071951	0.06986	0.066153	0.053132	0.042011	0.036593	0.028324	0.021671	0.017299	0.013972	0.008364	0.005133	0.002566
202000000	0	0	0	0	0	0	0	0	0	0	0	0	0	0	0	0	4.54e-05	0.000318	0.0005	0.000454	0.002226	0.004044	0.005907	0.009542	0.012268	0.018402	0.022492	0.029444	0.036487	0.042348	0.054344	0.066158	0.073791	0.076109	0.075427	0.069975	0.064613	0.052117	0.048573	0.04303	0.039985	0.03685	0.028717	0.020811	0.01613	0.011269	0.009269	0.006816	0.005771
202000000	0	0	0	5.34e-05	5.34e-05	0.00016	0.000748	0.001869	0.004166	0.007531	0.011484	0.017252	0.022861	0.032368	0.033597	0.0446	0.046523	0.051116	0.049514	0.052826	0.055656	0.054214	0.050636	0.049461	0.047858	0.046149	0.039953	0.036161	0.031033	0.02911	0.025852	0.025478	0.02035	0.016184	0.015009	0.013994	0.011377	0.009721	0.007905	0.00641	0.005715	0.005181	0.003953	0.003739	0.003472	0.002457	0.001335	0.001763	0.000855
17S42499	0	0	0	0	0	0	0	0	0.001277	0	0.001277	0.002554	0.002554	0.003831	0.016603	0.007663	0.011494	0.012771	0.024266	0.012771	0.021711	0.025543	0.019157	0.02682	0.028097	0.012771	0.01788	0.01788	0.03576	0.03576	0.034483	0.028097	0.03576	0.034483	0.020434	0.021711	0.025543	0.015326	0.03576	0.012771	0.030651	0.025543	0.02682	0.010217	0.034483	0.019157	0.024266	0.014049	0.022989
17S43321	0	0.00253	0.003795	0.003795	0.00759	0.006325	0.005693	0.006325	0.005693	0.006958	0.006958	0.00759	0.008855	0.009488	0.00759	0.009488	0.008855	0.008855	0.005693	0.008855	0.00759	0.008855	0.01012	0.009488	0.006958	0.008223	0.00759	0.008855	0.008223	0.008223	0.01012	0.012018	0.008855	0.009488	0.008855	0.008855	0.011385	0.00759	0.01518	0.008223	0.008223	0.00759	0.008855	0.011385	0.01012	0.008223	0.01012	0.013283	0.01012
17S43967	0.000305	0.000305	0.000305	0.001526	0.002747	0.004579	0.003663	0.004579	0.005495	0.005189	0.009158	0.006105	0.009158	0.010989	0.011905	0.014957	0.013736	0.013736	0.012821	0.013736	0.013431	0.016789	0.019536	0.019841	0.017399	0.016178	0.01862	0.021978	0.021062	0.014347	0.019841	0.021673	0.017399	0.025946	0.020147	0.020147	0.022283	0.020452	0.01862	0.016484	0.018315	0.018315	0.01862	0.018926	0.016484	0.015873	0.016789	0.011294	0.016484
17S44685	0.000227	0	0.000227	0	0.000906	0.00068	0.001133	0.001359	0.001359	0.002492	0.003398	0.002945	0.002492	0.005211	0.003851	0.005211	0.003625	0.004304	0.005211	0.008609	0.00589	0.007929	0.007476	0.00589	0.007476	0.006343	0.009515	0.009742	0.009062	0.010421	0.007929	0.011781	0.008382	0.008609	0.009968	0.010648	0.011781	0.009062	0.011781	0.010874	0.012687	0.009515	0.011101	0.011781	0.012007	0.012913	0.015179	0.015859	0.014499
17S44713	0	0	0	0	0	0	0	0.000518	0	0.000518	0.002591	0.002073	0.004145	0.005181	0.005181	0.00829	0.010363	0.007772	0.01399	0.01658	0.01658	0.017098	0.018135	0.017617	0.026425	0.02228	0.02487	0.024352	0.030052	0.026425	0.036788	0.030052	0.036788	0.034715	0.028497	0.026943	0.032124	0.025389	0.027461	0.024352	0.034715	0.020725	0.024352	0.017098	0.020207	0.018135	0.019689	0.018653	0.020207
17S45319	0	0	0.000716	0.002147	0.002147	0.005011	0.004295	0.003579	0.009306	0.005727	0.009306	0.010021	0.007158	0.015748	0.013601	0.011453	0.012885	0.01718	0.016464	0.012885	0.01718	0.020043	0.023622	0.024338	0.018611	0.013601	0.017895	0.022906	0.01718	0.015032	0.01718	0.025054	0.015032	0.021475	0.023622	0.016464	0.02219	0.018611	0.018611	0.021475	0.02219	0.017895	0.013601	0.016464	0.015032	0.015748	0.017895	0.012169	0.011453
17S45649	0	0	0	0	0	0	0	0	0	0.000401	0.000401	0.001204	0	0	0.001204	0.002409	0.000803	0.001204	0.002007	0.002007	0.000803	0.003212	0.003613	0.004416	0.00281	0.003212	0.004817	0.005219	0.001606	0.004817	0.00562	0.006825	0.00562	0.006423	0.005219	0.006022	0.006423	0.006423	0.006825	0.004416	0.008832	0.006423	0.007627	0.008029	0.00843	0.010839	0.011642	0.011642	0.009233
17S46424	0	0	0	0	0	0	0	0	0	0.000503	0	0.001007	0	0.002516	0.000503	0.00151	0.002013	0.003523	0.002516	0.003523	0.002516	0.003523	0.00302	0.006543	0.005536	0.004026	0.00302	0.005536	0.004026	0.008556	0.005033	0.00302	0.005536	0.012582	0.010065	0.009059	0.013588	0.013588	0.011575	0.015098	0.014595	0.013085	0.017614	0.012079	0.016608	0.015601	0.014092	0.011575	0.018118
17S46928	0	0	0	0	0	0	0	0	0	0	0.000601	0.001802	0	0.003003	0.006006	0.009009	0.005405	0.006607	0.008408	0.009009	0.018619	0.012012	0.021622	0.01982	0.024024	0.018619	0.023423	0.021021	0.023423	0.022823	0.028829	0.026426	0.029429	0.01982	0.031231	0.025225	0.030631	0.022823	0.028829	0.015616	0.026426	0.022222	0.034234	0.02042	0.023423	0.02042	0.014414	0.024024	0.023423
17S47537	0	0.000168	0.000672	0.000672	0.001848	0.001848	0.001512	0.001848	0.004201	0.002521	0.002857	0.004201	0.005545	0.002857	0.004369	0.002857	0.003025	0.004537	0.005713	0.004873	0.005713	0.005881	0.003865	0.006217	0.00773	0.006385	0.00941	0.006554	0.01025	0.010586	0.008234	0.008066	0.010754	0.011763	0.009746	0.011427	0.012603	0.012435	0.011931	0.013947	0.013107	0.011763	0.016468	0.014787	0.014787	0.017476	0.0163	0.018316	0.01714
17S48224	0	0	0.000455	0.001593	0.002959	0.006601	0.00774	0.008422	0.012748	0.011837	0.013658	0.012748	0.013203	0.013203	0.01252	0.015024	0.01343	0.01639	0.014569	0.014113	0.018211	0.014341	0.012292	0.015024	0.010471	0.014569	0.012065	0.018438	0.012292	0.010926	0.012975	0.015252	0.014341	0.015024	0.010926	0.013658	0.01252	0.010926	0.012065	0.011154	0.009105	0.011154	0.01343	0.012975	0.010471	0.011382	0.011609	0.010926	0.009333
17S50684	0	0	0	0	0	0	0	0	0	0.004255	0	0	0	0	0	0	0	0	0	0	0.004255	0.008511	0.004255	0.008511	0.004255	0	0.004255	0.004255	0.008511	0.004255	0.004255	0.004255	0.017021	0.012766	0.004255	0.004255	0.008511	0.004255	0.008511	0.012766	0.017021	0.004255	0	0.021277	0.012766	0.017021	0.021277	0.004255	0.029787
17S50691	0	0	0.001362	0.001362	0.002179	0.002452	0.002724	0.003541	0.003814	0.005721	0.007083	0.005721	0.004903	0.011169	0.007083	0.011713	0.0079	0.007355	0.009262	0.011169	0.010351	0.010624	0.013075	0.013348	0.011713	0.010624	0.009262	0.011441	0.010896	0.011713	0.013075	0.011986	0.012531	0.013075	0.015527	0.009807	0.012258	0.013348	0.013075	0.014982	0.010624	0.013893	0.01362	0.014982	0.012531	0.013348	0.012531	0.013348	0.010079
17S50708	0	0.00038	0.002662	0.005703	0.007224	0.010646	0.011787	0.012928	0.019772	0.021293	0.020532	0.01597	0.018631	0.022814	0.020152	0.022814	0.020152	0.024715	0.022433	0.019011	0.022814	0.022433	0.023954	0.023194	0.020532	0.022433	0.020152	0.01749	0.01597	0.022814	0.028137	0.020152	0.021673	0.01749	0.015589	0.021293	0.020152	0.018631	0.019011	0.01673	0.018251	0.013308	0.011027	0.012167	0.01597	0.011407	0.013688	0.010646	0.012167
17S50858	0	0	0	0	0.001007	0.001007	0.002014	0.01007	0.004028	0.007049	0.01007	0.008056	0.008056	0.016113	0.01007	0.005035	0.013092	0.01007	0.007049	0.007049	0.014099	0.014099	0.013092	0.012085	0.016113	0.011078	0.006042	0.013092	0.009063	0.015106	0.007049	0.013092	0.011078	0.013092	0.01007	0.014099	0.01007	0.014099	0.008056	0.016113	0.01007	0.014099	0.013092	0.013092	0.009063	0.009063	0.005035	0.007049	0.015106
17S52024	0	0	0	0	0	0	0	0	0.00021	0.00021	0.000629	0.001048	0.001048	0.001886	0.002305	0.002934	0.005239	0.005868	0.011106	0.00964	0.012783	0.016136	0.018022	0.018441	0.019489	0.020956	0.020956	0.026404	0.031852	0.025147	0.031643	0.029757	0.028709	0.030386	0.027242	0.026823	0.030176	0.021794	0.02829	0.024099	0.027452	0.023889	0.02368	0.017603	0.023261	0.020327	0.017393	0.020327	0.021794
17S52025	0	0	0	0	0	0	0	0	0	0.000167	0.001005	0.000335	0.001005	0.001005	0.001172	0.002177	0.00134	0.002009	0.002177	0.003851	0.003684	0.003851	0.004856	0.005693	0.005693	0.003516	0.008038	0.007033	0.008205	0.00653	0.010884	0.010382	0.008038	0.010047	0.008875	0.011052	0.019089	0.010717	0.017247	0.011721	0.021266	0.01507	0.019591	0.014903	0.020764	0.020931	0.021266	0.01708	0.022438
17S53059	0	0	0	0	0	0.000322	0	0	0	0	0.000322	0	0.000322	0.000967	0.00258	0.002257	0.000967	0.002257	0.002902	0.001935	0.002902	0.003547	0.004192	0.003547	0.008384	0.003547	0.007739	0.004837	0.009997	0.006772	0.008707	0.011932	0.009997	0.014189	0.010642	0.011932	0.014189	0.015479	0.017091	0.011932	0.018381	0.013222	0.020316	0.019026	0.020961	0.018059	0.019994	0.015801	0.023863
17S54299	0	0	0	0	0	0	0	0	0.000641	0.000641	0	0.001924	0	0.000641	0	0.003207	0.000641	0.001924	0.003207	0.001924	0.001924	0.001924	0.002566	0.003207	0.003207	0.002566	0.005131	0.00449	0.005773	0.003207	0.007056	0.007697	0.00449	0.008339	0.00898	0.01347	0.010263	0.012187	0.010263	0.006414	0.011546	0.00449	0.014112	0.00898	0.00898	0.010263	0.01347	0.011546	0.007056
17S55335	0	0	0	0	0.001805	0.002708	0.00361	0.002708	0.004513	0.004513	0.002708	0.005415	0.002708	0.00722	0.00361	0.001805	0.005415	0.00722	0.006318	0.011733	0.004513	0.009025	0.009928	0.006318	0.01083	0.00722	0.01083	0.009928	0.00722	0.012635	0.017148	0.015343	0.00722	0.011733	0.015343	0.011733	0.009025	0.017148	0.013538	0.009025	0.012635	0.016245	0.009025	0.011733	0.013538	0.011733	0.01083	0.016245	0.017148
17S55824	0	0	0	0	0	0	0	0	0	0	0	0	0	0.000592	0	0.001185	0.001185	0.004739	0.004739	0.004739	0.009479	0.007109	0.013626	0.012441	0.016588	0.017773	0.026066	0.023697	0.030213	0.026659	0.027844	0.027251	0.034953	0.027844	0.027844	0.023697	0.029621	0.021919	0.03673	0.024289	0.026659	0.030213	0.031991	0.021919	0.030806	0.020142	0.020142	0.017773	0.027251
17S56207	0	0	0	0	0	0	0	0	0	0	0	0.00036	0	0.000721	0.002523	0	0.002162	0.000721	0.001441	0.001441	0.001081	0.001441	0.003604	0.003604	0.002883	0.004324	0.003964	0.004324	0.005766	0.006126	0.01009	0.007568	0.01045	0.012973	0.012973	0.01045	0.015495	0.015856	0.013333	0.015495	0.016577	0.012973	0.022342	0.015856	0.025225	0.020901	0.023423	0.018739	0.024505
17S56599	0	0	0	0	0	0	0	0	0	0	0	0.007937	0	0	0.003968	0.007937	0.007937	0.015873	0.007937	0.019841	0.011905	0.003968	0.011905	0.007937	0.019841	0.003968	0.011905	0.019841	0.027778	0.011905	0.015873	0.003968	0.015873	0.015873	0.011905	0.019841	0.019841	0.027778	0.007937	0.007937	0.019841	0.007937	0.019841	0.015873	0.003968	0.007937	0.019841	0.011905	0.011905
18S00477	0	0	0	0	0	0	0	0	0.000266	0	0.000266	0.000531	0.002126	0.000531	0.001329	0.00186	0.001063	0.002657	0.002392	0.003986	0.003986	0.005315	0.004252	0.003455	0.005846	0.006112	0.006378	0.007707	0.011693	0.009301	0.009567	0.013022	0.010364	0.011161	0.014085	0.010896	0.01435	0.016476	0.018868	0.017008	0.020197	0.014882	0.019399	0.019134	0.022588	0.019931	0.021525	0.020197	0.02312
18S00499	0	0	0	0	0	0	0	0.001435	0	0.002869	0.002869	0.002869	0.004304	0.008608	0.014347	0.011478	0.018651	0.018651	0.025825	0.020086	0.017217	0.034433	0.032999	0.022956	0.043042	0.025825	0.050215	0.037303	0.028694	0.044476	0.043042	0.043042	0.035868	0.032999	0.028694	0.031564	0.028694	0.025825	0.012912	0.018651	0.022956	0.021521	0.017217	0.012912	0.014347	0.017217	0.020086	0.008608	0.014347
18S00948	0	0	0	0	0	0	0	0	0	0	0	0.001845	0.001845	0.001845	0.005535	0.005535	0.009225	0.012915	0.012915	0.009225	0.016605	0.01107	0.012915	0.020295	0.01845	0.016605	0.020295	0.02583	0.035055	0.0369	0.04059	0.0369	0.016605	0.02583	0.035055	0.020295	0.023985	0.02214	0.053506	0.027675	0.04059	0.020295	0.031365	0.02952	0.023985	0.01476	0.020295	0.012915	0.023985
18S01730	0	0	0	0.000314	0.000314	0.003142	0.002828	0.003456	0.005969	0.005027	0.002513	0.008168	0.006598	0.008168	0.010996	0.011938	0.011624	0.010682	0.01885	0.015708	0.016023	0.013823	0.019164	0.015708	0.011938	0.018536	0.016337	0.020735	0.013509	0.019164	0.020735	0.019478	0.020107	0.021049	0.023563	0.013823	0.021049	0.021363	0.014452	0.020421	0.018222	0.023249	0.020107	0.021049	0.022306	0.020421	0.016965	0.018536	0.018536
18S02223	0	0	0.000332	0.002323	0.004536	0.008297	0.013276	0.018254	0.019582	0.021684	0.023896	0.027326	0.023343	0.022126	0.02633	0.021241	0.02622	0.023454	0.025335	0.024228	0.023122	0.02102	0.023011	0.018807	0.022901	0.023122	0.02102	0.019029	0.021241	0.01748	0.020356	0.019803	0.017812	0.018918	0.016484	0.01405	0.019361	0.016816	0.017037	0.015157	0.013829	0.01394	0.016705	0.012059	0.015046	0.012944	0.011838	0.010178	0.01228
18S02920	0	0	0	0	0	0	0	0	3.54e-05	0	0	3.54e-05	0	0	3.54e-05	7.08e-05	7.08e-05	0.000142	0	3.54e-05	3.54e-05	0.000106	0.000142	0.000106	0.000106	0.000283	3.54e-05	0.00039	0.000177	0.000354	0.000744	0.000319	0.00046	0.00039	0.00039	0.000602	0.000425	0.000886	0.001027	0.001027	0.001381	0.001594	0.000992	0.001169	0.001523	0.001452	0.001452	0.001523	0.001488
18S02923	0	0	0	0	0	0	0	0	0	0	0	0	0	0	0	0.001667	0	0	0	0	0	0	0	0	0.001667	0	0.001667	0.003333	0.006667	0.003333	0.008333	0.003333	0.01	0.006667	0.008333	0.003333	0.006667	0.008333	0.01	0.005	0.02	0.01	0.013333	0.011667	0.008333	0.015	0.01	0.013333	0.016667
18S03187	0	0	0	0.000547	0.000274	0	0.002462	0.001642	0.002462	0.003283	0.004651	0.004925	0.004925	0.007114	0.007661	0.007661	0.007934	0.007387	0.010397	0.008482	0.010397	0.007934	0.007934	0.01067	0.009302	0.01067	0.01067	0.008755	0.007934	0.010123	0.012312	0.011218	0.012038	0.008482	0.008482	0.012038	0.01067	0.008482	0.012038	0.01067	0.010397	0.012312	0.012312	0.012585	0.011491	0.012312	0.01067	0.013133	0.013133
18S03451	0	0	0	0.00093	0.001859	0.001549	0.003099	0.005268	0.006817	0.005268	0.007747	0.008057	0.005578	0.007747	0.007127	0.011776	0.007127	0.006817	0.008987	0.011776	0.010536	0.014874	0.012395	0.017044	0.016734	0.018283	0.012395	0.013325	0.016114	0.017044	0.017044	0.013945	0.017973	0.013945	0.015184	0.013325	0.019523	0.017663	0.017044	0.012705	0.014255	0.013945	0.013945	0.014874	0.010846	0.013015	0.012395	0.013635	0.015804
18S03640	0	0.000302	0.001511	0.001813	0.001511	0.003626	0.004533	0.004533	0.005138	0.005138	0.006649	0.005742	0.003626	0.006649	0.006346	0.009368	0.007253	0.008764	0.007253	0.011182	0.011484	0.010577	0.012088	0.010275	0.006346	0.010879	0.009368	0.013599	0.011484	0.009671	0.008764	0.011786	0.012995	0.00816	0.010879	0.012088	0.014506	0.009671	0.00816	0.012088	0.008764	0.010275	0.010879	0.010275	0.011786	0.011484	0.014506	0.014506	0.012693
18S04872	0	0	0	0	0	0	6.31e-05	0.000126	0.000252	0.000442	0.000505	0.000505	0.001515	0.001767	0.003282	0.003155	0.004354	0.004544	0.006816	0.006752	0.007825	0.009529	0.008772	0.009403	0.014136	0.012432	0.015083	0.012811	0.01868	0.013821	0.019626	0.020068	0.018049	0.018995	0.018995	0.015777	0.022529	0.01868	0.021835	0.019248	0.024359	0.01767	0.022529	0.017986	0.025559	0.022151	0.023855	0.019816	0.025117
18S05019	0.000563	0.003094	0.003376	0.006751	0.005345	0.006751	0.007876	0.006188	0.009283	0.005345	0.007595	0.009001	0.006188	0.006751	0.008158	0.008158	0.010127	0.008158	0.006188	0.01097	0.00872	0.005345	0.007314	0.00872	0.006751	0.007876	0.011533	0.009283	0.01097	0.007314	0.005626	0.008158	0.008439	0.009001	0.008439	0.01097	0.009845	0.007595	0.011252	0.008158	0.007876	0.011814	0.009283	0.010408	0.010127	0.009001	0.00872	0.010408	0.007595
18S07435	0	0	0	0	0	0	0	0	0	0	0	0	0	0.000123	0	0.000123	0.000123	0.000123	0	0.000246	0.000123	0.000123	0.000246	0.000492	0.000246	0.000369	0.000246	0.000246	0.000492	0	0.000123	0.000615	0.000369	0.000738	0.000738	0.000861	0.000984	0.000369	0.00123	0.000738	0.000861	0.001107	0.000984	0.00123	0.00123	0.000861	0.000861	0.000738	0.001845
18S07597	0	0	0	0	0	0	0	0	0	0.000251	0.001005	0.000502	0.001256	0.000753	0.00226	0.002009	0.003767	0.00226	0.005776	0.005274	0.007785	0.006278	0.003265	0.006278	0.010799	0.00879	0.00879	0.013059	0.017077	0.014817	0.019839	0.012808	0.018835	0.018835	0.021597	0.02009	0.022853	0.017077	0.024611	0.022602	0.023104	0.01783	0.027373	0.020844	0.0334	0.026369	0.020844	0.023857	0.029382
18S08093	0	0	0.000675	0.002362	0.002699	0.009784	0.006748	0.006073	0.008772	0.00776	0.008772	0.009784	0.011808	0.010796	0.010796	0.013158	0.011471	0.012146	0.010121	0.009109	0.010459	0.011134	0.011134	0.017544	0.012146	0.009784	0.012821	0.011471	0.011134	0.012146	0.010121	0.014507	0.014845	0.009784	0.014507	0.01417	0.016869	0.012821	0.015857	0.017206	0.016869	0.013158	0.011134	0.012146	0.009784	0.011808	0.011471	0.012483	0.009784
18S08520	0	0	0	0	0	0.000247	0.000988	0.000988	0.003212	0.00173	0.001235	0.001235	0.001977	0.002965	0.005683	0.004201	0.004695	0.004448	0.008648	0.007166	0.007166	0.009143	0.011119	0.010625	0.012108	0.011119	0.014826	0.013837	0.01532	0.014085	0.021497	0.020015	0.017297	0.020262	0.016803	0.020756	0.022733	0.020262	0.020262	0.016803	0.024215	0.019026	0.021003	0.018038	0.02125	0.016061	0.021497	0.011614	0.020262
18S08600	0	0	0	0	0	0	0.000686	0.000412	0.000686	0.001784	0.002195	0.005351	0.006175	0.005488	0.012212	0.011114	0.015779	0.015093	0.020856	0.018386	0.018935	0.023052	0.023738	0.025796	0.030049	0.025247	0.031284	0.025247	0.030049	0.026345	0.033205	0.029638	0.026894	0.022366	0.027854	0.025659	0.029363	0.023875	0.029501	0.022091	0.026482	0.022228	0.023463	0.021679	0.021268	0.015231	0.013996	0.014407	0.017563
18S10249	0	0	0.001019	0.002038	0.003566	0.004585	0.007132	0.00917	0.00917	0.00866	0.006113	0.009679	0.00866	0.011717	0.00866	0.007132	0.012226	0.009679	0.005094	0.00866	0.009679	0.013245	0.007641	0.010188	0.011207	0.006113	0.012226	0.007132	0.010188	0.00917	0.009679	0.018849	0.013754	0.010188	0.007641	0.010698	0.00866	0.006623	0.011207	0.009679	0.013245	0.00866	0.012226	0.013754	0.00917	0.00866	0.015283	0.020377	0.014264
18S10296	0	0	0.001035	0.000517	0.003104	0.002587	0.006208	0.002587	0.007243	0.006208	0.008277	0.01552	0.011899	0.011899	0.009312	0.013968	0.009312	0.009312	0.010864	0.013968	0.009312	0.012416	0.009829	0.015003	0.010864	0.013451	0.013451	0.017072	0.009829	0.011381	0.010347	0.011381	0.010864	0.013451	0.010347	0.011899	0.014485	0.005691	0.012933	0.010864	0.010347	0.012416	0.016037	0.01552	0.011381	0.008795	0.012416	0.008277	0.013451
18S11533	0	0	0	0	0	0	0	0	0.000752	0	0	0.000376	0.002256	0.001128	0.00188	0.003385	0.00188	0.00188	0.005641	0.002633	0.002256	0.004513	0.003761	0.003761	0.005265	0.004889	0.006393	0.007146	0.006017	0.004513	0.009778	0.012035	0.010154	0.013163	0.013915	0.00865	0.018428	0.013539	0.016548	0.016548	0.024821	0.014667	0.020684	0.015043	0.021437	0.0173	0.019932	0.018052	0.02783
18S12379	0	0	0.001287	0.000772	0.002059	0.002831	0.002574	0.001802	0.003089	0.004376	0.002574	0.004633	0.004633	0.005405	0.007979	0.004891	0.004891	0.007979	0.003861	0.006178	0.006178	0.008494	0.009524	0.009266	0.010553	0.007465	0.007207	0.010039	0.010296	0.009781	0.011326	0.01184	0.010296	0.010296	0.010296	0.015444	0.012613	0.01287	0.01184	0.013642	0.009781	0.014672	0.014672	0.013642	0.014414	0.015444	0.015959	0.013385	0.017503
18S12391	0	0	0	0	0	0	0	0	0	0	0.001433	0.001433	0.002149	0.001433	0.002149	0.002149	0.003582	0.005014	0.005731	0.005731	0.010029	0.006447	0.007163	0.006447	0.009312	0.010029	0.010745	0.010029	0.016476	0.010745	0.016476	0.014327	0.012178	0.009312	0.015043	0.014327	0.02149	0.016476	0.022923	0.015759	0.020057	0.019341	0.020774	0.015759	0.019341	0.012178	0.012894	0.016476	0.015759
18S12436	0	0	0	0	0	0.001641	0.004514	0.009438	0.022158	0.019696	0.022979	0.027082	0.0357	0.027493	0.037341	0.033648	0.04842	0.029955	0.041855	0.033648	0.038982	0.032007	0.029545	0.029955	0.027493	0.020107	0.023389	0.017645	0.0238	0.022979	0.027493	0.025441	0.015183	0.018876	0.014772	0.0119	0.016414	0.01231	0.016414	0.0119	0.010669	0.007796	0.013541	0.006976	0.012721	0.008617	0.011079	0.006155	0.009438
18S14536	0	0	0	0	0	0	0	0	0	0	0	0	0	0	0.001308	0.000436	0	0.000436	0.000436	0.000872	0.001308	0.004797	0.004361	0.004797	0.008722	0.006106	0.008286	0.009594	0.013083	0.012211	0.010903	0.021369	0.014392	0.019189	0.016136	0.012211	0.024858	0.017444	0.025294	0.019189	0.023986	0.019189	0.019189	0.017444	0.026167	0.027475	0.024858	0.02355	0.028347
18S15101	0	0	0	0	0	0	0	0.000371	0.000371	0	0.000741	0	0.000741	0.000371	0.000371	0.001853	0.003706	0.002224	0.003706	0.005189	0.008154	0.011119	0.012973	0.014826	0.029652	0.024463	0.027798	0.020385	0.02891	0.021868	0.027798	0.02298	0.025945	0.027428	0.030764	0.029281	0.037435	0.02298	0.031505	0.021497	0.02854	0.029652	0.033729	0.025574	0.027798	0.025204	0.024833	0.021868	0.022609
18S16073	0	0	0.001419	0.001242	0.003548	0.004967	0.006564	0.007806	0.006741	0.00887	0.007628	0.010112	0.00958	0.009047	0.010112	0.012241	0.013837	0.012773	0.014015	0.01295	0.013482	0.015789	0.015966	0.015434	0.016498	0.014724	0.015789	0.015256	0.014902	0.015256	0.016321	0.015789	0.017563	0.021111	0.01774	0.017563	0.015611	0.01774	0.016498	0.015256	0.014547	0.012773	0.016321	0.01703	0.013305	0.018627	0.014015	0.015966	0.011176
18S16086	0	0	0.002208	0.006625	0.009937	0.009569	0.01325	0.015458	0.016194	0.012146	0.020243	0.016562	0.016562	0.013986	0.01509	0.015826	0.017667	0.017298	0.015458	0.011778	0.013986	0.013618	0.012882	0.016194	0.012146	0.015826	0.012146	0.013986	0.017298	0.009937	0.011042	0.01509	0.007729	0.009201	0.010305	0.015458	0.011778	0.009569	0.012146	0.01141	0.011042	0.011778	0.007729	0.009201	0.013618	0.008465	0.008097	0.011042	0.008833
18S17413	0	0	0	0	0	0	0	0.00026	0	0.00026	0	0.000521	0.00026	0.00026	0.001042	0.00026	0.001563	0.001823	0.004168	0.00521	0.006252	0.005991	0.007815	0.007033	0.007033	0.008336	0.014327	0.009377	0.013545	0.01094	0.015108	0.018494	0.018494	0.019276	0.019797	0.024746	0.019536	0.019276	0.025007	0.02162	0.025788	0.021099	0.020839	0.024746	0.023704	0.024225	0.024225	0.022662	0.028914
18S17418	0	0.015152	0.035354	0.028788	0.028283	0.023232	0.024242	0.022222	0.025758	0.019192	0.019697	0.011111	0.018182	0.014141	0.009091	0.018182	0.016667	0.009091	0.013131	0.014646	0.017677	0.015152	0.009596	0.018182	0.013636	0.016667	0.011616	0.010606	0.009091	0.012121	0.008586	0.010101	0.011111	0.010101	0.012626	0.007576	0.009596	0.011111	0.013636	0.009091	0.013131	0.012626	0.009596	0.010101	0.011616	0.012121	0.007576	0.009091	0.005556
18S17950	0	0	0	0	0	0	0	0	0	0	0	0	0	0	0.00064	0	0.00064	0.00064	0.00128	0.001919	0.001919	0.001919	0.002559	0.003839	0.003839	0.006398	0.007678	0.008957	0.008317	0.010877	0.010237	0.012156	0.016635	0.015355	0.015355	0.010877	0.019834	0.014075	0.021753	0.016635	0.026871	0.014715	0.022393	0.016635	0.025592	0.028151	0.026232	0.025592	0.03199
18S18774	0	0	0	0	0	0	0	0	0	0	0	0	0	0	0	0	0.001905	0.004444	0.00381	0.006349	0.007302	0.011746	0.011111	0.012063	0.01873	0.015556	0.02	0.014921	0.028571	0.02	0.029206	0.025714	0.023175	0.026349	0.019365	0.020317	0.02381	0.02254	0.033651	0.021905	0.027302	0.019365	0.026984	0.019683	0.021905	0.017778	0.02254	0.020635	0.023175
18S19697	0	0	0	0	0	0	0	0	0	0	0.000431	0.000215	0.000431	0.000431	0.001076	0.001722	0.002583	0.004306	0.003875	0.004952	0.005597	0.009042	0.009903	0.007535	0.012702	0.010334	0.015716	0.015501	0.015716	0.012917	0.02239	0.019806	0.01873	0.020667	0.023897	0.020452	0.025619	0.023466	0.022605	0.018945	0.029064	0.02282	0.02648	0.022174	0.026695	0.021959	0.024543	0.021744	0.02239
18S19709	0	0	0	0	0.001585	0	0	0	0	0	0	0	0	0	0	0	0	0	0.001585	0	0.00317	0	0	0.001585	0	0	0	0.001585	0	0	0	0	0.00317	0	0	0	0.001585	0	0	0	0	0	0.001585	0	0	0	0.00317	0.00317	0.001585
18S19747	0	0	0	0	0	0	0	0	0	0	0	0.001363	0.001363	0.000682	0.001704	0.003067	0.002045	0.005453	0.007498	0.01227	0.010907	0.011588	0.012611	0.014315	0.018405	0.017042	0.024881	0.019087	0.030334	0.020791	0.025222	0.022836	0.025222	0.027948	0.023517	0.018746	0.029312	0.024199	0.027948	0.023517	0.030675	0.024881	0.027267	0.021132	0.031357	0.025222	0.028971	0.019768	0.019087
18S19750	0	0.001162	0.002092	0.005114	0.008136	0.008368	0.01046	0.008601	0.010925	0.01232	0.016039	0.015574	0.01232	0.015109	0.016272	0.017201	0.016272	0.016272	0.009995	0.016039	0.014179	0.014179	0.017201	0.014877	0.016039	0.015342	0.014412	0.014179	0.017201	0.015342	0.017434	0.018131	0.015109	0.014877	0.018131	0.016272	0.018828	0.015574	0.015574	0.01232	0.014877	0.016039	0.016504	0.015342	0.015574	0.00953	0.012087	0.01232	0.014412
18S20626	0	0.001081	0.004971	0.0067	0.007564	0.007564	0.011455	0.008213	0.013183	0.014912	0.013183	0.01448	0.015777	0.016425	0.016425	0.016209	0.017074	0.01837	0.016858	0.017722	0.014696	0.01729	0.016858	0.01448	0.017506	0.017074	0.012751	0.015561	0.014696	0.018803	0.014264	0.012103	0.01448	0.015129	0.012535	0.012751	0.015993	0.016209	0.012103	0.014912	0.011887	0.011455	0.014264	0.011887	0.012751	0.009077	0.009942	0.014048	0.011238
18S20627	0	0	0	0	0	0	0	0	0	0	0	0.000473	0	0.000473	0.000473	0.001894	0.001894	0.00142	0.004735	0.006155	0.006629	0.007576	0.008049	0.007102	0.007102	0.006629	0.012784	0.008996	0.013258	0.010417	0.015625	0.015625	0.014678	0.015152	0.022254	0.018939	0.014205	0.018466	0.025095	0.020833	0.025095	0.02178	0.032197	0.024621	0.025095	0.027462	0.022254	0.026989	0.024621
18S21708	0	0	0.000201	0.000401	0.000201	0.000602	0.000602	0.001204	0.002007	0.001405	0.004816	0.00281	0.00301	0.004816	0.00602	0.004415	0.005218	0.005619	0.005619	0.005017	0.006422	0.005619	0.007827	0.008228	0.008027	0.006221	0.00582	0.00602	0.007626	0.006221	0.006823	0.00602	0.005218	0.006422	0.007024	0.009633	0.008629	0.007827	0.009231	0.009432	0.010235	0.009031	0.00883	0.009633	0.009231	0.009031	0.008429	0.009031	0.009031
18S21982	0	0	0	0	0	0	0.00066	0.00198	0.006601	0.011881	0.013201	0.023762	0.023102	0.017162	0.033663	0.017162	0.025083	0.027063	0.030363	0.033003	0.033663	0.029703	0.015842	0.030363	0.029703	0.026403	0.033003	0.020462	0.031683	0.026403	0.035644	0.027063	0.021782	0.017162	0.020462	0.019142	0.019802	0.014521	0.022442	0.011221	0.019802	0.014521	0.015842	0.016502	0.014521	0.011881	0.013861	0.009241	0.009901
18S23383	0	0	0.000862	0.000862	0.005169	0.009477	0.011488	0.013498	0.01436	0.014934	0.016083	0.017519	0.019529	0.016944	0.021827	0.021539	0.022688	0.022975	0.019529	0.017519	0.017231	0.016657	0.01637	0.016657	0.019242	0.019242	0.018093	0.020965	0.01436	0.020103	0.01637	0.016083	0.011775	0.015221	0.01838	0.017519	0.015221	0.013785	0.015221	0.016657	0.017231	0.017519	0.013211	0.01436	0.015221	0.00919	0.013211	0.014934	0.01436
18S25324	0	0	0	0	0.000417	0.000625	0.002501	0.002501	0.006251	0.008752	0.009585	0.01417	0.009794	0.009585	0.014378	0.012711	0.017712	0.012086	0.019379	0.021046	0.015837	0.020421	0.020213	0.020213	0.02313	0.018337	0.023963	0.019796	0.022505	0.021671	0.020421	0.019587	0.019796	0.019796	0.018962	0.017712	0.022296	0.01667	0.017712	0.01667	0.016879	0.011669	0.013961	0.013961	0.012503	0.014378	0.014378	0.011044	0.010419
18S26124	0	0	0	0	0	0	0	0	0	0	0.000603	0.001206	0.001809	0.002413	0.002413	0.004825	0.006031	0.005428	0.00965	0.008444	0.015078	0.013872	0.015078	0.019903	0.022919	0.0193	0.029554	0.025332	0.027744	0.022316	0.047045	0.026538	0.035585	0.032569	0.029554	0.033776	0.029554	0.026538	0.028347	0.024729	0.036188	0.02111	0.031966	0.02111	0.024729	0.026538	0.016285	0.0193	0.015682
18S26691	0	0	0	0	0	0	0	0	0.00012	0.00012	0.000837	0.000598	0.001434	0.002271	0.002271	0.003346	0.003346	0.003944	0.004541	0.004063	0.005497	0.00717	0.007887	0.006931	0.008724	0.007887	0.007409	0.007648	0.010636	0.010158	0.010755	0.01207	0.010516	0.010397	0.012189	0.011472	0.012667	0.013743	0.012906	0.013265	0.015057	0.013862	0.016252	0.013623	0.015774	0.01446	0.018642	0.015416	0.017806
18S26722	0	0	0	0	0	0	0	0	0	0	0.002427	0.004854	0.014563	0.004854	0.007282	0.012136	0.014563	0.002427	0.01699	0.007282	0.01699	0.012136	0.01699	0.021845	0.036408	0.01699	0.033981	0.019417	0.043689	0.014563	0.038835	0.041262	0.036408	0.031553	0.012136	0.01699	0.021845	0.029126	0.029126	0.012136	0.019417	0.012136	0.024272	0.007282	0.036408	0.019417	0.009709	0.019417	0.019417
18S27548	0	0	0	0	0	0	0	0	0	0.000744	0.002232	0.000744	0.001488	0	0.002232	0.000744	0.004464	0.005952	0.006696	0.004464	0.00372	0.012649	0.006696	0.004464	0.011161	0.011905	0.018601	0.012649	0.012649	0.02381	0.016369	0.022321	0.023065	0.020833	0.018601	0.020833	0.020833	0.015625	0.026042	0.014881	0.032738	0.018601	0.026786	0.017113	0.024554	0.022321	0.020833	0.025298	0.026786
18S27560	0	0	0	0	0	0	0	0	0	0	0	0.001101	0.000551	0.002203	0.001652	0.002203	0.003304	0.000551	0.003304	0.002203	0.004405	0.002753	0.006608	0.006608	0.004956	0.005507	0.006608	0.010463	0.006057	0.007709	0.012115	0.009912	0.008811	0.009912	0.013767	0.011564	0.014317	0.009912	0.014868	0.019824	0.020925	0.015969	0.014868	0.023128	0.02478	0.022577	0.019273	0.019824	0.02533
18S28373	0	0	0	0	0	0	0.000509	0	0	0.000509	0.000509	0	0	0.001019	0.003057	0.002038	0.004585	0.006623	0.007132	0.010188	0.014264	0.008151	0.010698	0.015792	0.012226	0.014264	0.023943	0.013754	0.022924	0.014773	0.019358	0.02649	0.025471	0.020886	0.026999	0.019868	0.023434	0.029037	0.019868	0.023943	0.027509	0.020886	0.025981	0.019358	0.025471	0.020886	0.027509	0.01732	0.021905
18S28671	0	0.000661	0.001982	0.002642	0.006605	0.009247	0.007596	0.010568	0.009908	0.010238	0.01255	0.01354	0.020806	0.015522	0.019155	0.016843	0.017173	0.016843	0.017503	0.021797	0.020476	0.021466	0.017503	0.018164	0.019815	0.021466	0.021136	0.018164	0.01354	0.015522	0.019815	0.020476	0.018164	0.017173	0.020806	0.015192	0.018164	0.015192	0.016182	0.009247	0.014861	0.013871	0.01288	0.01255	0.011889	0.018164	0.013871	0.014531	0.011229
18S28713	0	0	0	0	0	0	0	0	0	0	0	0	0.000568	0	0.001705	0.00142	0.002273	0.002273	0.003409	0.002273	0.005398	0.004545	0.004261	0.00483	0.006818	0.005398	0.009091	0.007955	0.009375	0.010795	0.015057	0.011648	0.017614	0.014773	0.015909	0.015625	0.015341	0.016477	0.019318	0.019034	0.021875	0.016761	0.023295	0.024432	0.026705	0.020455	0.024148	0.022159	0.025852
18S29227	0	0	0.000318	0.000955	0.002229	0.003184	0.003184	0.002865	0.003502	0.005094	0.007004	0.005412	0.005731	0.009551	0.01178	0.007641	0.007641	0.010506	0.009551	0.011143	0.011143	0.011461	0.011143	0.014327	0.012735	0.013053	0.010188	0.013372	0.014327	0.016237	0.012735	0.014327	0.008596	0.013372	0.011143	0.012416	0.013372	0.012098	0.014327	0.015918	0.0156	0.015282	0.016237	0.013053	0.01369	0.012735	0.012735	0.015918	0.014008
18S29505	0	0	0	0.000932	0	0.000932	0.000932	0.001864	0.001864	0.001864	0.003728	0.00466	0.001864	0.00466	0.00466	0.00466	0.007456	0.003728	0.005592	0.008388	0.005592	0.00466	0.002796	0.010252	0.003728	0.007456	0.00466	0.008388	0.005592	0.005592	0.006524	0.010252	0.005592	0.007456	0.010252	0.006524	0.00932	0.010252	0.012116	0.005592	0.011184	0.008388	0.011184	0.006524	0.00932	0.012116	0.013048	0.00932	0.005592
18S29823	0	0	0	0.000636	0	0	0	0	0	0	0	0	0.000636	0	0.000636	0	0	0.000636	0.001908	0.000636	0.000636	0.000636	0.003817	0.001908	0.001272	0.001908	0.001272	0.002545	0.002545	0.002545	0.004453	0.003817	0.005725	0.003181	0.010178	0.00827	0.003817	0.007634	0.008906	0.006997	0.008906	0.006361	0.009542	0.003817	0.015903	0.010178	0.007634	0.00827	0.013359
18S30215	0	0.000548	0.001095	0.004381	0.004792	0.005887	0.006982	0.008899	0.01109	0.010268	0.011364	0.013554	0.014102	0.013691	0.014923	0.014376	0.018209	0.018209	0.014239	0.013007	0.019031	0.015745	0.020263	0.017388	0.014513	0.017251	0.01684	0.019304	0.017114	0.017114	0.01506	0.019031	0.018072	0.017798	0.017662	0.016429	0.018483	0.014923	0.01465	0.016156	0.019578	0.016292	0.014513	0.015608	0.015334	0.012733	0.01328	0.014376	0.01328
18S31120	0	0.000363	0.001632	0.002357	0.003263	0.005801	0.006164	0.008158	0.009608	0.010515	0.011965	0.012328	0.012872	0.01269	0.012872	0.012328	0.01541	0.014322	0.015228	0.013597	0.014141	0.013959	0.012146	0.014685	0.013416	0.015591	0.014141	0.013053	0.014322	0.014866	0.013234	0.012328	0.014141	0.014322	0.015772	0.012872	0.014866	0.013053	0.014866	0.013416	0.012872	0.014141	0.014322	0.012328	0.01269	0.013416	0.01269	0.010334	0.010152
18S32710	0	0	0	0	0	0	0	0	0	0	0	0	0	0	0	0	0	0	0	0.001087	0.000725	0.000362	0.000362	0	0.001449	0.001449	0.000362	0.002174	0.003261	0.000362	0.001449	0.000362	0.002536	0.002899	0.003623	0.003623	0.003986	0.002536	0.004348	0.00471	0.005797	0.005435	0.003623	0.002899	0.008333	0.007971	0.00471	0.003261	0.007609
18S34340	0	0	0	0	0	0	0	0.000229	0.001606	0.003671	0.009406	0.013076	0.011241	0.018812	0.022712	0.021335	0.030053	0.022482	0.036706	0.028447	0.030512	0.026382	0.027529	0.023859	0.040835	0.022482	0.027529	0.0234	0.028217	0.024318	0.020647	0.024776	0.0234	0.020647	0.0195	0.017206	0.0234	0.015141	0.018812	0.016976	0.016747	0.017665	0.020647	0.013765	0.01537	0.015141	0.0117	0.010094	0.011241
18S35735	0	0	0	0	0	0	0	0	0	0	0.000305	0.000305	0.000914	0.001218	0.003655	0.003046	0.002741	0.003351	0.00792	0.003351	0.009443	0.011575	0.010966	0.013098	0.012489	0.010661	0.01919	0.012184	0.020408	0.01919	0.028328	0.028632	0.026196	0.02254	0.026196	0.022236	0.028632	0.022236	0.026196	0.018276	0.028023	0.017362	0.029242	0.019494	0.028023	0.024673	0.024063	0.021017	0.021322
18S35742	0	0	0	0	0.000203	0.005486	0.013816	0.0128	0.018082	0.017676	0.020723	0.025193	0.026209	0.025803	0.035148	0.031085	0.036164	0.026412	0.031898	0.025803	0.030882	0.030069	0.030069	0.022145	0.027428	0.022552	0.028444	0.02052	0.023771	0.020723	0.023974	0.024177	0.019707	0.016863	0.015644	0.015035	0.020317	0.013206	0.018285	0.01219	0.013409	0.011784	0.014628	0.011784	0.01219	0.009143	0.010362	0.009346	0.010158
18S35800	0	0	0	0	0	0	0	0	0.000339	0	0.000169	0.000169	0	0.000339	0.000339	0.000339	0.002033	0.001525	0.001525	0.003219	0.002542	0.002372	0.002542	0.004236	0.007794	0.005422	0.0061	0.006269	0.007963	0.009658	0.012369	0.011183	0.01186	0.01186	0.015757	0.011691	0.018468	0.013385	0.022365	0.012877	0.016774	0.015249	0.019485	0.014232	0.020163	0.020671	0.018468	0.019824	0.025754
18S37054	0	0	0	0	0.000524	0.006024	0.011262	0.022525	0.023049	0.025144	0.018334	0.020691	0.023049	0.023834	0.029335	0.022001	0.027501	0.023049	0.029073	0.027763	0.021215	0.030382	0.027239	0.028025	0.026454	0.020168	0.026977	0.028549	0.029597	0.020168	0.02593	0.022525	0.022525	0.021739	0.01912	0.015715	0.018596	0.014405	0.013358	0.012572	0.015977	0.01231	0.01231	0.01362	0.013096	0.011524	0.009167	0.007072	0.009167
18S37586	0	0	0	0.002375	0.001781	0.007126	0.005938	0.010095	0.006532	0.010689	0.01247	0.016627	0.010689	0.010095	0.019596	0.014252	0.013064	0.014846	0.016627	0.019596	0.016033	0.014846	0.014252	0.017815	0.016033	0.013658	0.021378	0.013064	0.017815	0.010689	0.017221	0.017815	0.017815	0.016627	0.016033	0.016033	0.013658	0.01247	0.014252	0.022565	0.014252	0.017815	0.008907	0.013064	0.011283	0.008314	0.014252	0.008907	0.013658
18S38854	0	0.00175	0.004249	0.005999	0.011997	0.008498	0.012747	0.011747	0.017746	0.017496	0.017996	0.017496	0.018495	0.020245	0.020995	0.022244	0.016246	0.018745	0.018245	0.018245	0.017496	0.016746	0.018495	0.017996	0.019245	0.014496	0.015496	0.018245	0.016996	0.017246	0.017496	0.021495	0.017246	0.017246	0.017496	0.014246	0.014996	0.017746	0.012997	0.015246	0.016996	0.016746	0.015246	0.012247	0.011997	0.012497	0.014246	0.014496	0.010997
18S38879	0	0	0	0	0	0	0	0	0	0.000659	0.003296	0.001978	0.006592	0.005933	0.011206	0.004614	0.017798	0.013184	0.026368	0.015162	0.021753	0.017798	0.027686	0.021753	0.033619	0.020435	0.027686	0.021094	0.034278	0.025049	0.022413	0.032301	0.025049	0.025709	0.029664	0.020435	0.023731	0.019776	0.023731	0.032301	0.023731	0.017139	0.022413	0.026368	0.023731	0.017798	0.02439	0.011866	0.015162
18S39624	0	0	0	0	0	0	0	0.000176	0	0	0.000527	0.001054	0.001932	0.001757	0.003162	0.004743	0.008958	0.010891	0.016512	0.013525	0.020552	0.019849	0.02828	0.027929	0.035482	0.027051	0.031618	0.031793	0.036185	0.027578	0.037063	0.032847	0.031266	0.027578	0.029159	0.026875	0.026172	0.023362	0.02547	0.027753	0.025119	0.02143	0.02424	0.01616	0.018619	0.019673	0.015458	0.017214	0.018092
18S40909	0	0.000498	0.001495	0.004484	0.013453	0.016442	0.01993	0.024913	0.023916	0.02292	0.027404	0.023418	0.022422	0.015944	0.021425	0.024913	0.018435	0.018934	0.020429	0.02292	0.017937	0.023418	0.013453	0.016941	0.011958	0.014948	0.019432	0.019432	0.019432	0.011958	0.019432	0.015446	0.016941	0.017439	0.01146	0.016442	0.015446	0.01146	0.016941	0.016442	0.01146	0.009467	0.007474	0.011958	0.016941	0.012955	0.013453	0.00847	0.012456
18S40959	0	0	0.000477	0.000715	0.002621	0.003336	0.006671	0.007148	0.011198	0.010007	0.010484	0.011437	0.01096	0.014058	0.014058	0.018346	0.020253	0.015964	0.021682	0.020491	0.017155	0.018585	0.01787	0.017632	0.01644	0.017393	0.01644	0.016679	0.019776	0.017393	0.01239	0.017393	0.015011	0.015249	0.016917	0.013819	0.01239	0.014058	0.013343	0.015011	0.014296	0.014296	0.013581	0.014534	0.014058	0.013105	0.012866	0.014772	0.013581
18S41585	0	0	0	0	0	0	0.000238	0	0.000715	0.001667	0.000238	0.003097	0.002859	0.003573	0.005241	0.005717	0.008337	0.007623	0.010005	0.011672	0.014054	0.018818	0.015245	0.017151	0.01858	0.014531	0.020486	0.016913	0.02263	0.018818	0.030253	0.01858	0.024059	0.020248	0.02525	0.022392	0.027156	0.023583	0.029776	0.024535	0.034778	0.024297	0.029538	0.018104	0.030729	0.026203	0.019533	0.017627	0.026679
18S42036	0	0	0	0	0	0	0	0	0	0	0.000297	0	0	0.000297	0.000297	0.00089	0.000593	0.002077	0.004154	0.004451	0.004154	0.005638	0.003561	0.006528	0.009199	0.009792	0.011869	0.01276	0.011573	0.014243	0.021068	0.019288	0.01365	0.021662	0.018101	0.016914	0.023442	0.017211	0.029377	0.015727	0.023739	0.018991	0.025816	0.022552	0.028783	0.026409	0.026706	0.023145	0.0273
18S42052	0	0	0	0	0	0	0.000228	0	0	0	0.000456	0	0.000912	0.001369	0.002737	0.003193	0.005703	0.006159	0.006843	0.008212	0.009352	0.009808	0.009808	0.009808	0.017108	0.011177	0.016423	0.012774	0.016423	0.015967	0.018932	0.020073	0.020985	0.020529	0.020757	0.019389	0.025319	0.018704	0.024407	0.021442	0.020529	0.019845	0.02281	0.019845	0.027828	0.018248	0.019161	0.014599	0.021898
18S42249	0	0	0	0	0	0.000573	0	0.000573	0	0.001147	0.00172	0.006881	0.004014	0.007454	0.009748	0.006881	0.010894	0.014335	0.013761	0.014908	0.010894	0.015482	0.014908	0.014908	0.018349	0.016628	0.02695	0.020642	0.023509	0.019495	0.03555	0.027523	0.028096	0.026376	0.03211	0.031537	0.030963	0.027523	0.028096	0.021216	0.03211	0.029243	0.037271	0.025803	0.028096	0.016628	0.024656	0.020642	0.017775
18S42286	0	0	0	0	0	0	0.000257	0.000513	0.000513	0.00077	0	0.000513	0.002566	0.002053	0.002053	0.004619	0.006928	0.006159	0.009238	0.010008	0.010264	0.014113	0.010778	0.011804	0.0136	0.017193	0.020785	0.018732	0.023351	0.020272	0.02874	0.023095	0.022325	0.023608	0.027457	0.019759	0.030023	0.021298	0.030023	0.016166	0.025661	0.021298	0.022068	0.023095	0.025661	0.025148	0.022068	0.017706	0.019759
18S42355	0	0	0	0	0	0	0	0	0	0	0.000342	0.000342	0.000342	0.001711	0.002395	0.001368	0.002053	0.002395	0.004447	0.0065	0.007184	0.008895	0.007527	0.009579	0.017448	0.010948	0.019158	0.015395	0.018816	0.017448	0.022922	0.016764	0.021211	0.018474	0.021895	0.022237	0.025316	0.015737	0.032501	0.021553	0.029764	0.021895	0.024632	0.02258	0.033869	0.021895	0.024974	0.021895	0.026685
18S42799	0	0	0	0	0	0	0	0.000163	0	0	0.000163	0.000489	0.000326	0.000489	0.001957	0.001631	0.002609	0.002609	0.006359	0.006522	0.00962	0.010598	0.009783	0.013207	0.018425	0.017936	0.024458	0.017284	0.02299	0.02136	0.026741	0.027067	0.026088	0.031143	0.027719	0.026578	0.03098	0.028208	0.030654	0.027882	0.028534	0.025925	0.030165	0.024784	0.025925	0.024947	0.025436	0.020708	0.026741
18S43035	0	0	0	0	0	0.001839	0.006621	0.009748	0.015266	0.015266	0.017841	0.014714	0.01876	0.018944	0.025933	0.02483	0.033474	0.028692	0.041751	0.035314	0.036601	0.040647	0.036049	0.030715	0.039176	0.027589	0.038992	0.028324	0.033658	0.031819	0.028692	0.02391	0.024278	0.017657	0.017657	0.018025	0.020967	0.013978	0.016553	0.014346	0.016185	0.009748	0.011403	0.009932	0.011035	0.009012	0.008828	0.006989	0.007725
18S43327	0	0	0	0.001188	0.0019	0.004038	0.003325	0.004038	0.005226	0.003088	0.004513	0.006176	0.004276	0.006888	0.004988	0.005463	0.004513	0.006176	0.00285	0.005701	0.004988	0.006176	0.006413	0.005463	0.004513	0.008076	0.008551	0.006176	0.005701	0.006176	0.005463	0.006651	0.007126	0.005938	0.006176	0.004988	0.007126	0.006413	0.005226	0.008314	0.007838	0.006651	0.006176	0.008551	0.007363	0.009026	0.009026	0.008551	0.008076
18S44862	0	0.00166	0.00332	0.011618	0.009129	0.010788	0.012448	0.014108	0.014938	0.014938	0.013278	0.012448	0.013278	0.015768	0.012448	0.014938	0.017427	0.014938	0.016598	0.017427	0.016598	0.017427	0.011618	0.023237	0.015768	0.015768	0.009959	0.017427	0.011618	0.014108	0.010788	0.010788	0.014938	0.013278	0.015768	0.011618	0.009129	0.011618	0.015768	0.016598	0.013278	0.008299	0.013278	0.013278	0.013278	0.017427	0.010788	0.018257	0.010788
18S44911	0	0	0	0.002874	0	0	0	0.011494	0.011494	0.005747	0.014368	0.011494	0.002874	0.017241	0.014368	0.028736	0.020115	0.022989	0.020115	0.037356	0.025862	0.017241	0.034483	0.017241	0.020115	0.022989	0.034483	0.020115	0.017241	0.014368	0.025862	0.011494	0.034483	0.025862	0.031609	0.017241	0.005747	0.017241	0.025862	0.014368	0.022989	0.031609	0.005747	0.017241	0.011494	0.002874	0.020115	0.008621	0.014368
18S45424	0	0	0.001086	0.004345	0.003259	0.005975	0.007061	0.005975	0.008691	0.004889	0.009234	0.009777	0.009777	0.009234	0.009234	0.013036	0.011407	0.009777	0.009234	0.010864	0.01195	0.012493	0.01195	0.011407	0.014123	0.009777	0.009234	0.017925	0.007605	0.013036	0.016295	0.014666	0.013036	0.01195	0.016295	0.017382	0.015752	0.015209	0.01195	0.009777	0.009777	0.01358	0.015752	0.014123	0.011407	0.013036	0.01358	0.01195	0.014123
18S45659	0	0	0	0	0	0	0	0	0	0	0.001647	0.000549	0.003293	0.003842	0.006037	0.00494	0.009879	0.008782	0.017014	0.014819	0.015917	0.01921	0.022503	0.015917	0.020307	0.021954	0.024149	0.019759	0.026894	0.021954	0.029638	0.032382	0.030187	0.029638	0.02854	0.0236	0.0236	0.024698	0.03348	0.024149	0.024149	0.021954	0.025247	0.017014	0.029638	0.017563	0.025796	0.011526	0.027442
18S46209	0	0	0	0	0	0	0	0.000822	0.000822	0.000822	0.002465	0.000822	0.001643	0.003287	0.006574	0.002465	0.009039	0.006574	0.013147	0.009039	0.00986	0.013969	0.021364	0.021364	0.021364	0.023829	0.039441	0.032046	0.050945	0.029581	0.041906	0.041906	0.036976	0.031224	0.036154	0.030403	0.041906	0.028759	0.023829	0.029581	0.032046	0.022186	0.018899	0.024651	0.018077	0.013969	0.019721	0.015612	0.018899
18S46823	0	0	0	0	0	0.001041	0.001388	0.001562	0.003645	0.005033	0.006074	0.006421	0.006074	0.01076	0.015967	0.009372	0.014231	0.012322	0.015272	0.014578	0.015793	0.015272	0.017182	0.014925	0.022215	0.022041	0.024124	0.02395	0.02638	0.023603	0.025338	0.0269	0.028809	0.027421	0.029504	0.023776	0.031239	0.022562	0.029157	0.02152	0.027768	0.019958	0.024991	0.019264	0.023429	0.017182	0.019785	0.01562	0.017702
18S46959	0	0	0	0	0	0	0	0	0	0	0	0	0.000507	0	0	0.001522	0.001015	0.002029	0.003044	0.004566	0.004566	0.003044	0.00761	0.004566	0.00964	0.008118	0.010147	0.006596	0.015221	0.013699	0.016235	0.013191	0.016235	0.013191	0.016743	0.020294	0.01725	0.015728	0.01725	0.01725	0.021309	0.018265	0.025875	0.016743	0.020802	0.020294	0.018772	0.01928	0.02689
18S47334	0	0	0	0	0	0	0	0	0.000339	0.000679	0.003054	0.004751	0.008483	0.007126	0.013573	0.009162	0.022735	0.01527	0.023753	0.023753	0.026468	0.021038	0.022396	0.031897	0.029861	0.023414	0.027825	0.02036	0.024432	0.02002	0.026807	0.024432	0.024432	0.026128	0.021038	0.021717	0.029522	0.023753	0.02511	0.018324	0.026807	0.019002	0.02002	0.017645	0.021038	0.011537	0.017984	0.013234	0.01493
18S47887	0	0	0	0	0	0.000588	0.002938	0.00235	0.005484	0.006071	0.008813	0.009988	0.010967	0.013318	0.019193	0.015472	0.019976	0.021739	0.020172	0.019193	0.019976	0.022131	0.022327	0.020172	0.026048	0.020956	0.024481	0.020368	0.026635	0.022523	0.023306	0.021347	0.023893	0.018801	0.019193	0.01841	0.022523	0.014297	0.016255	0.013709	0.017235	0.013514	0.014101	0.011555	0.012534	0.014101	0.013709	0.008421	0.013122
18S47926	0	0.000258	0.000386	0.00103	0.001095	0.001546	0.001417	0.001675	0.002061	0.002061	0.001997	0.001675	0.002319	0.002254	0.002576	0.002447	0.003735	0.002061	0.004057	0.002834	0.003864	0.003607	0.003091	0.003864	0.004122	0.002769	0.0038	0.004251	0.004315	0.004637	0.004573	0.004315	0.004508	0.00483	0.004701	0.004766	0.003864	0.006376	0.005088	0.005217	0.005474	0.006247	0.006312	0.005539	0.00599	0.006312	0.006698	0.00702	0.00483
18S48040	0	0	0	0	0	0	0	0	0	0.000248	0	0	0.000744	0.001489	0.003474	0.002978	0.007692	0.004467	0.008189	0.010174	0.013896	0.014392	0.018859	0.013151	0.022333	0.019603	0.023573	0.023077	0.025806	0.020347	0.026303	0.028288	0.026055	0.026799	0.026055	0.023821	0.027047	0.025558	0.029777	0.023077	0.025558	0.022829	0.029529	0.020844	0.026799	0.020099	0.019851	0.020099	0.022333
18S48192	0	0	0.001044	0.003132	0.004175	0.006263	0.007307	0.007307	0.012526	0.01357	0.010438	0.010438	0.007307	0.010438	0.016701	0.012526	0.009395	0.014614	0.016701	0.009395	0.016701	0.01357	0.012526	0.012526	0.012526	0.016701	0.008351	0.01357	0.016701	0.017745	0.015658	0.01357	0.016701	0.010438	0.012526	0.019833	0.011482	0.009395	0.009395	0.007307	0.01357	0.01357	0.016701	0.008351	0.014614	0.01357	0.019833	0.017745	0.015658
18S50227	0	0	0	0	0	0	0	0	0	0.000242	0	0.000242	0	0.001209	0.000726	0.001209	0.002177	0.002903	0.002419	0.004354	0.004354	0.007741	0.007257	0.008224	0.009918	0.009918	0.015239	0.012821	0.018384	0.018626	0.019352	0.020077	0.018142	0.021045	0.01911	0.022013	0.025641	0.020803	0.024432	0.022254	0.022254	0.020319	0.030963	0.026125	0.030721	0.02419	0.022738	0.025157	0.026125
18S50491	0	0	0	0	0	0	0	0.00052	0.00052	0	0	0.00052	0.00156	0.00156	0.00104	0.00156	0.00624	0.00468	0.00936	0.00624	0.00676	0.00884	0.00988	0.00936	0.01144	0.01248	0.016641	0.013001	0.022881	0.01248	0.01196	0.019241	0.020801	0.023921	0.024441	0.017161	0.031201	0.016121	0.021841	0.020281	0.029121	0.022361	0.023401	0.023921	0.028601	0.016641	0.019241	0.020801	0.026521
18S52531	0	0	0	0	0	0	0	0	0	0	0.000361	0.000541	0.000361	0	0.001262	0.001082	0.001082	0.001262	0.001803	0.002704	0.003245	0.004867	0.00649	0.005769	0.008112	0.005949	0.010817	0.007391	0.010276	0.009555	0.011898	0.01316	0.014242	0.014062	0.016225	0.012439	0.018388	0.017487	0.01965	0.015684	0.018208	0.016225	0.021814	0.016045	0.018028	0.016225	0.017667	0.01929	0.019109
18S53079	0	0	0.001007	0.002686	0.005037	0.006044	0.011753	0.008731	0.009738	0.017126	0.012089	0.015447	0.013432	0.009402	0.014439	0.017126	0.010745	0.015111	0.017126	0.012424	0.013096	0.017126	0.01276	0.011417	0.012089	0.011753	0.01276	0.012089	0.011753	0.014439	0.011081	0.012424	0.01276	0.013432	0.009402	0.012089	0.012424	0.011753	0.007723	0.012089	0.011753	0.01041	0.011753	0.013768	0.013096	0.011753	0.009066	0.014439	0.008059
18S54221	0	0.000802	0.005345	0.005879	0.008819	0.010155	0.006681	0.008017	0.010422	0.010957	0.012026	0.011491	0.011491	0.013629	0.017103	0.015767	0.017103	0.016836	0.018172	0.012827	0.018974	0.013095	0.020043	0.013896	0.018707	0.019241	0.015767	0.015767	0.016301	0.018172	0.013095	0.013629	0.013362	0.019241	0.016569	0.014965	0.013896	0.014431	0.018172	0.012827	0.015232	0.013095	0.014698	0.014965	0.013629	0.013095	0.00775	0.013095	0.009621
18S54267	0	0	0	0	0	0	0	0	0	0	0.000848	0.000848	0	0.001414	0.000848	0.001414	0.002828	0.00198	0.004808	0.003111	0.003394	0.003676	0.007636	0.004808	0.005656	0.007636	0.010464	0.006505	0.008484	0.010464	0.012161	0.012161	0.00905	0.015554	0.014423	0.010464	0.018665	0.011595	0.019796	0.014706	0.018948	0.015837	0.022342	0.015837	0.020362	0.017251	0.02319	0.016968	0.021776
18S54552	0	0	0	0.000355	0	0	0	0	0	0.001066	0.001777	0.003555	0.00711	0.009243	0.012442	0.009954	0.018841	0.018486	0.029861	0.024884	0.030928	0.03235	0.028795	0.033061	0.039815	0.027373	0.034127	0.033772	0.036971	0.027017	0.035194	0.026662	0.027373	0.029861	0.027373	0.023107	0.025595	0.016353	0.024173	0.018841	0.019552	0.014575	0.019197	0.016353	0.014575	0.013153	0.012798	0.009954	0.014931
18S54572	0	0.001852	0.005556	0.0125	0.015278	0.01713	0.016204	0.012037	0.015278	0.018056	0.018056	0.015278	0.018981	0.019907	0.015278	0.014815	0.009722	0.015278	0.013889	0.017593	0.013889	0.016667	0.020833	0.012037	0.015278	0.01713	0.018981	0.014815	0.015741	0.012037	0.014352	0.0125	0.012037	0.010185	0.012037	0.011111	0.0125	0.013426	0.011111	0.012963	0.008796	0.007407	0.012963	0.013889	0.015741	0.010185	0.009722	0.008796	0.012963
18S54591	0	0	0	0	0	0	0	0	0.000321	0.000321	0	0	0.000321	0.000321	0	0.000642	0.000963	0.000642	0.000321	0.001284	0.001284	0.001284	0.002246	0.002567	0.001926	0.001605	0.004493	0.003209	0.004814	0.004814	0.006098	0.006739	0.006418	0.008023	0.007381	0.009949	0.014121	0.007381	0.011553	0.009949	0.014442	0.012195	0.014442	0.014442	0.015725	0.021181	0.01733	0.019255	0.023107
18S57302	0	0	0	0	0	0.000266	0	0	0.000266	0.000266	0.000797	0.000797	0.002391	0.00186	0.003188	0.004251	0.007173	0.007705	0.00983	0.006908	0.014878	0.013549	0.014081	0.012221	0.020723	0.014612	0.021785	0.024708	0.021254	0.025239	0.03135	0.025239	0.026567	0.030553	0.027365	0.02949	0.030553	0.025239	0.02763	0.019926	0.02763	0.024176	0.028693	0.023114	0.020988	0.01966	0.024973	0.016738	0.022848
18S57477	0.000803	0.016064	0.012048	0.016867	0.017671	0.015261	0.015261	0.013655	0.011245	0.014458	0.006426	0.012048	0.011245	0.012048	0.008032	0.012048	0.014458	0.012851	0.010442	0.016867	0.008032	0.012851	0.014458	0.016064	0.012048	0.008835	0.016867	0.015261	0.015261	0.008835	0.010442	0.016064	0.011245	0.017671	0.008835	0.009639	0.011245	0.014458	0.010442	0.012851	0.016867	0.016867	0.013655	0.020884	0.012851	0.008835	0.013655	0.010442	0.017671
18S58211	0	0.000377	0.001381	0.003138	0.003515	0.006653	0.007406	0.009792	0.008034	0.008536	0.00816	0.008411	0.011172	0.010168	0.009164	0.008536	0.00816	0.009541	0.009164	0.010545	0.009917	0.010419	0.0118	0.010796	0.01067	0.011047	0.011172	0.011424	0.009415	0.01293	0.0118	0.009038	0.012051	0.013181	0.013934	0.01293	0.015441	0.012177	0.012177	0.015064	0.011549	0.015692	0.013432	0.011549	0.014185	0.01293	0.012177	0.01657	0.015943
18S59174	0	0.000437	0.001311	0.003932	0.004806	0.009174	0.007864	0.012232	0.010485	0.008737	0.010048	0.013543	0.012232	0.010922	0.015291	0.015291	0.017038	0.017475	0.017912	0.015727	0.014854	0.016164	0.016601	0.013543	0.016164	0.012232	0.010922	0.010485	0.010922	0.012669	0.013106	0.015291	0.012669	0.012232	0.01398	0.012669	0.011359	0.013543	0.012669	0.012669	0.016601	0.011796	0.014417	0.011359	0.010922	0.013106	0.016601	0.012669	0.012669
18S59887	0	0	0	0	0	0	0.001962	0.005449	0.007411	0.007411	0.010026	0.012424	0.013296	0.011988	0.015475	0.013296	0.014821	0.01177	0.016783	0.015693	0.016129	0.018527	0.016347	0.018309	0.021796	0.018745	0.021796	0.017437	0.023322	0.021142	0.026591	0.024412	0.020706	0.020052	0.025065	0.018309	0.025501	0.018745	0.022014	0.019616	0.019834	0.015911	0.019398	0.015911	0.016783	0.016783	0.016347	0.016783	0.017655
18S60105	0	0	0	0	0	0	0.001599	0.003197	0.007994	0.006395	0.006395	0.008793	0.017586	0.016787	0.02478	0.013589	0.014388	0.015188	0.023981	0.019185	0.019185	0.027178	0.019185	0.023181	0.03757	0.032774	0.02478	0.020783	0.023181	0.014388	0.033573	0.027178	0.023181	0.022382	0.019984	0.015188	0.019984	0.01279	0.01279	0.015188	0.013589	0.016787	0.015987	0.019984	0.015987	0.015188	0.013589	0.013589	0.015188
18S60969	0	0	0	0	0	0	0	0.000334	0.000334	0	0.000334	0.001002	0.002004	0.002672	0.00334	0.00334	0.005344	0.004676	0.008684	0.00501	0.00835	0.007014	0.01169	0.009018	0.01336	0.013694	0.01336	0.01503	0.01503	0.013694	0.02171	0.024382	0.022712	0.015364	0.02171	0.021376	0.020374	0.020374	0.029058	0.020708	0.021376	0.019372	0.023046	0.019038	0.02338	0.02839	0.025384	0.01837	0.028056
18S61609	0	0	0	0	0	0	0	0	0	0	0	0	0	0.000289	0	0.000579	0.000289	0.001158	0.001158	0.001158	0.001737	0.000868	0.001158	0.002894	0.003763	0.004052	0.006368	0.004342	0.007525	0.006657	0.008394	0.008683	0.006946	0.010709	0.012156	0.009551	0.014182	0.008394	0.014472	0.013025	0.012446	0.012446	0.023444	0.013603	0.024313	0.021708	0.023734	0.022287	0.024023
18S62494	0	0	0	0	0	0	0	0	0	0	0.0001	0	0.000401	0.0001	0.000701	0.000601	0.000601	0.001403	0.002004	0.002004	0.003005	0.002404	0.004007	0.002805	0.005009	0.004708	0.006712	0.006512	0.008916	0.007413	0.009617	0.010118	0.012523	0.010819	0.011621	0.009717	0.01693	0.015328	0.019134	0.014326	0.017932	0.01643	0.019936	0.017231	0.019936	0.021839	0.021839	0.019435	0.025346
18S63167	0	0	0	0	0	0	0.00112	0.00272	0.00288	0.004161	0.004161	0.004001	0.007041	0.005441	0.010402	0.007201	0.011042	0.008801	0.013442	0.016163	0.017603	0.019843	0.019523	0.018083	0.026244	0.025124	0.027844	0.022724	0.032485	0.026244	0.032485	0.028004	0.028645	0.022884	0.023044	0.019843	0.024964	0.020003	0.024004	0.019523	0.023044	0.021763	0.024644	0.019203	0.020003	0.019523	0.017443	0.016643	0.016803
18S63750	0	0	0	0	0	0	0	0.000419	0.000419	0.000838	0.001257	0.001676	0.002095	0.002095	0.00377	0.002514	0.002933	0.006703	0.007122	0.002933	0.005865	0.00796	0.006703	0.008379	0.009636	0.01173	0.01173	0.008379	0.01592	0.008379	0.015082	0.010054	0.015082	0.012149	0.010473	0.01592	0.016757	0.011311	0.015501	0.013825	0.018852	0.015082	0.014663	0.01592	0.016757	0.017176	0.018433	0.016339	0.012987
18S63770	0	0	0	0	0	0	0	0.000149	0.001941	0.002091	0.003883	0.003883	0.008214	0.011499	0.013889	0.013889	0.018967	0.018369	0.025836	0.022252	0.024492	0.026135	0.025239	0.025538	0.025239	0.023148	0.027778	0.026882	0.025986	0.02718	0.029869	0.027628	0.027778	0.026583	0.022103	0.020161	0.025388	0.020609	0.022103	0.020311	0.022999	0.016428	0.0227	0.016577	0.019265	0.015532	0.012993	0.012246	0.014934
18S64276	0	0	0	0	0.001321	0	0.001321	0	0.001321	0.002642	0.001321	0.002642	0.015852	0.003963	0.007926	0.001321	0.006605	0.011889	0.007926	0.017173	0.006605	0.01321	0.007926	0.019815	0.007926	0.009247	0.018494	0.005284	0.014531	0.011889	0.010568	0.01321	0.003963	0.007926	0.017173	0.015852	0.01321	0.01321	0.014531	0.010568	0.011889	0.006605	0.018494	0.019815	0.018494	0.009247	0.014531	0.015852	0.017173
18S65135	0	0	0	0	0	0	0	0	0.000433	0.000433	0.000865	0	0.001298	0.00173	0.00346	0.004325	0.006488	0.006055	0.004758	0.003028	0.007353	0.007785	0.007353	0.00519	0.008218	0.007785	0.012543	0.014273	0.012111	0.012111	0.016869	0.013408	0.016003	0.016869	0.022924	0.015571	0.020761	0.016869	0.027682	0.021626	0.023356	0.021626	0.024221	0.021626	0.033304	0.026384	0.024221	0.018599	0.030277
18S65307	0	0.001404	0.002809	0.002809	0	0.004213	0.002809	0.005618	0.009831	0.005618	0.008427	0.01264	0.004213	0.004213	0.002809	0.015449	0.005618	0.009831	0.001404	0.009831	0.007022	0.008427	0.005618	0.005618	0.009831	0.011236	0.005618	0.009831	0.009831	0.008427	0.008427	0.007022	0.008427	0.008427	0.008427	0.009831	0.007022	0.002809	0.008427	0.005618	0.004213	0.01264	0.008427	0.008427	0.007022	0.011236	0.009831	0.005618	0.015449
19S00251	0	0	0	0.000278	0.00139	0.002779	0.003613	0.006115	0.007226	0.006392	0.003335	0.006392	0.008338	0.008616	0.011395	0.00945	0.011395	0.012229	0.012785	0.008338	0.008338	0.011395	0.008616	0.012507	0.01473	0.008894	0.015842	0.012785	0.013619	0.014175	0.016398	0.012785	0.015286	0.013341	0.014175	0.018344	0.011117	0.014175	0.016398	0.013897	0.017788	0.01751	0.019455	0.013063	0.013897	0.015286	0.012785	0.015008	0.015286
19S00554	0	0	0	0	0	0	0	0	0.000609	0.000609	0.000609	0.001522	0.001522	0.001826	0.002435	0.001826	0.002435	0.003348	0.006086	0.008521	0.006086	0.00913	0.008825	0.006391	0.018259	0.016129	0.016433	0.017955	0.016738	0.017955	0.02252	0.021302	0.024954	0.024041	0.027389	0.027693	0.030128	0.021911	0.032562	0.029519	0.036519	0.023128	0.03378	0.02465	0.031345	0.025563	0.02465	0.024954	0.023128
19S00628	0	0	0	0	0	0	0	0	0	0.001403	0.000701	0.002104	0.001403	0.002104	0.005961	0.00561	0.007714	0.006662	0.010519	0.009116	0.01122	0.009818	0.013324	0.014376	0.009818	0.014727	0.014727	0.013324	0.018934	0.010168	0.019635	0.01683	0.019986	0.018934	0.013324	0.01683	0.021038	0.02209	0.019285	0.02209	0.025596	0.020337	0.02244	0.017532	0.024544	0.022791	0.024194	0.018934	0.024544
19S03076	0	0	0	0	0	0	0	0	0	0.000254	0.000762	0.001524	0.001016	0.00127	0.002032	0.000762	0.002032	0.002286	0.00381	0.003048	0.003556	0.005842	0.007112	0.007874	0.009398	0.010414	0.011176	0.009906	0.012192	0.01016	0.018034	0.014732	0.018034	0.016256	0.01778	0.018288	0.020828	0.01778	0.02032	0.022352	0.023622	0.019812	0.023622	0.021336	0.022606	0.024384	0.022352	0.022098	0.02286
19S03600	0	0	0	0	0.000214	0	0	0	0.000643	0.000643	0.001501	0.003217	0.002573	0.003217	0.004504	0.003431	0.007935	0.004504	0.008578	0.007935	0.006648	0.010937	0.017371	0.015226	0.01973	0.01973	0.026807	0.022303	0.031739	0.025091	0.02745	0.027236	0.034098	0.023804	0.030452	0.024662	0.026592	0.027021	0.030452	0.022303	0.028094	0.024019	0.027665	0.023376	0.023804	0.024019	0.019944	0.0178	0.026592
19S03697	0	0	0	0	0	0	0	0	0	0.00022	0	0.00022	0.00022	0.000881	0.00022	0.003305	0.002203	0.001983	0.006169	0.007491	0.0141	0.015863	0.016964	0.020709	0.03547	0.034809	0.042961	0.033267	0.043181	0.04252	0.048249	0.047588	0.045605	0.044283	0.042961	0.04252	0.039436	0.032606	0.033708	0.026658	0.029963	0.023794	0.029081	0.015863	0.018947	0.01388	0.0141	0.013439	0.012117
19S04369	0	0.00241	0.003788	0.009642	0.009986	0.012741	0.012741	0.017906	0.019284	0.014807	0.019972	0.018251	0.019628	0.025138	0.022727	0.024105	0.020317	0.022383	0.019972	0.020317	0.016873	0.021006	0.027548	0.021006	0.022039	0.01584	0.019628	0.012052	0.019284	0.023072	0.020317	0.017562	0.016529	0.014807	0.010331	0.016873	0.012052	0.01343	0.011019	0.014463	0.014463	0.013774	0.011019	0.011019	0.016185	0.013085	0.012741	0.008953	0.011364
19S04588	0	0	0	0	0	0	0	0.000252	0.000252	0	0	0.000504	0.001259	0.001008	0.001763	0.001511	0.00403	0.003023	0.005038	0.006045	0.004786	0.007053	0.006801	0.007305	0.012091	0.006297	0.012846	0.010831	0.015365	0.013098	0.017128	0.01864	0.020655	0.017128	0.019647	0.018388	0.021159	0.019647	0.02796	0.017632	0.027456	0.024433	0.024685	0.024433	0.025441	0.024685	0.02796	0.021662	0.030479
19S06519	0	0	0	0	0	0	0	0.000456	0.000456	0.000456	0.002282	0.001369	0.002738	0.003651	0.005477	0.005477	0.01278	0.007303	0.009585	0.014605	0.010954	0.014149	0.017344	0.010041	0.022364	0.0178	0.022821	0.024646	0.025103	0.0178	0.020082	0.026016	0.026928	0.020995	0.014605	0.017344	0.023733	0.016887	0.018713	0.013692	0.0178	0.01278	0.018713	0.016431	0.016887	0.012323	0.01278	0.010041	0.012323
19S06780	0	0	0	0	0	0	0	0	0.000571	0.001142	0	0.002284	0.002856	0.00514	0.006853	0.007995	0.019989	0.011993	0.011422	0.011422	0.019417	0.021131	0.014849	0.021702	0.029126	0.024557	0.030268	0.021702	0.033124	0.021702	0.034266	0.027413	0.014278	0.026842	0.022844	0.018275	0.032553	0.023415	0.02056	0.016562	0.027413	0.027984	0.029126	0.013706	0.018275	0.022844	0.021131	0.019417	0.019989
19S07078	0	0	0.000654	0.000654	0.002616	0.00327	0.00654	0.014388	0.00654	0.00981	0.014388	0.020275	0.013734	0.015043	0.026161	0.022237	0.020275	0.017005	0.023545	0.027469	0.024199	0.032701	0.018967	0.023545	0.022237	0.023545	0.026161	0.025507	0.022237	0.026161	0.025507	0.017659	0.022891	0.016351	0.017659	0.017659	0.022237	0.023545	0.020275	0.022891	0.022237	0.011772	0.014388	0.015043	0.011772	0.018967	0.013734	0.016351	0.00981
19S07118	0	0	0.002587	0.007762	0.006468	0.009056	0.010349	0.009056	0.002587	0.01423	0.007762	0.015524	0.012937	0.002587	0.012937	0.016818	0.018111	0.015524	0.018111	0.021992	0.015524	0.018111	0.021992	0.019405	0.025873	0.018111	0.016818	0.023286	0.01423	0.011643	0.027167	0.02458	0.010349	0.020699	0.019405	0.015524	0.012937	0.019405	0.021992	0.016818	0.012937	0.023286	0.015524	0.020699	0.016818	0.018111	0.015524	0.015524	0.01423
19S07326	0	0.001046	0.000523	0.001046	0.002615	0.003661	0.002092	0.00523	0.005753	0.005753	0.006799	0.005753	0.006276	0.006799	0.008368	0.011506	0.007845	0.010983	0.009414	0.010983	0.007322	0.009937	0.010983	0.009414	0.008891	0.01046	0.008368	0.008368	0.01046	0.011506	0.01046	0.007322	0.009937	0.009937	0.01046	0.016213	0.009937	0.010983	0.011506	0.011506	0.01046	0.007322	0.009937	0.010983	0.007845	0.01569	0.013075	0.014121	0.013598
19S08352	0	0.000471	0.00471	0.012718	0.009892	0.009421	0.009421	0.010363	0.012247	0.015073	0.00895	0.012718	0.011305	0.010363	0.010834	0.00895	0.009421	0.011305	0.007065	0.014602	0.007537	0.012247	0.011776	0.009421	0.012718	0.009421	0.009892	0.009892	0.00895	0.014131	0.009421	0.014131	0.013189	0.00895	0.011776	0.008479	0.00895	0.007065	0.011776	0.006594	0.007065	0.010363	0.010834	0.012718	0.008479	0.010363	0.008008	0.007065	0.010363
19S08433	0	0.000792	0.002377	0.001585	0	0.002377	0.00317	0.003962	0.000792	0.003962	0.005547	0.009509	0.007132	0.003962	0.009509	0.005547	0.007132	0.011094	0.017433	0.013471	0.003962	0.007924	0.015848	0.013471	0.013471	0.009509	0.009509	0.021395	0.012678	0.007132	0.012678	0.014263	0.01664	0.017433	0.011886	0.013471	0.019017	0.012678	0.024564	0.009509	0.011094	0.017433	0.017433	0.013471	0.013471	0.01981	0.007132	0.015848	0.011886
19S09597	0	0	0	0	0	0	0	0	0	0	0.000203	0.000203	0.000811	0.001216	0.001621	0.001013	0.002027	0.001419	0.002027	0.004459	0.004662	0.006891	0.004662	0.00608	0.008512	0.009728	0.01135	0.011755	0.013782	0.013174	0.014998	0.018849	0.016619	0.018646	0.021281	0.019254	0.025942	0.021686	0.02351	0.022294	0.030401	0.019457	0.029996	0.024321	0.029185	0.026145	0.02574	0.0227	0.026753
19S09788	0	0	0	0	0	0	0	0	0	0.000228	0	0.000684	0.001367	0.000911	0.001139	0.002051	0.002734	0.002051	0.005468	0.005696	0.006152	0.007974	0.009797	0.00843	0.011848	0.012531	0.01481	0.013671	0.02005	0.014126	0.019139	0.020278	0.020506	0.021189	0.017088	0.021189	0.029847	0.019367	0.024379	0.021873	0.030759	0.018227	0.025518	0.024379	0.02529	0.023696	0.024607	0.021873	0.026202
19S10077	0	0	0	0.000265	0.002647	0.002912	0.00397	0.006882	0.006088	0.007147	0.010058	0.011646	0.014029	0.019852	0.020381	0.015087	0.019058	0.012705	0.017999	0.01747	0.016675	0.016675	0.016675	0.01694	0.013235	0.016675	0.017999	0.01694	0.015617	0.016146	0.014029	0.018528	0.018528	0.017205	0.017205	0.015352	0.015881	0.014293	0.017734	0.014823	0.018793	0.01297	0.013764	0.016675	0.017205	0.011382	0.01297	0.015881	0.010058
19S11195	0	0	0.000433	0.001517	0.003684	0.003251	0.003468	0.006719	0.005418	0.005418	0.006068	0.004768	0.008019	0.006285	0.006719	0.006935	0.006935	0.005418	0.007369	0.006502	0.010403	0.006935	0.007369	0.010186	0.008886	0.005852	0.008453	0.005852	0.010837	0.009536	0.008236	0.008236	0.008236	0.007586	0.007586	0.008236	0.010403	0.007369	0.012354	0.008453	0.008236	0.009103	0.01062	0.008236	0.01257	0.008453	0.011053	0.011053	0.008669
19S11459	0	0	0	0	0	0	0	0	0	0	0	0	0.000151	0	0.000605	0.001361	0.001513	0.001815	0.001966	0.001361	0.002269	0.003479	0.004235	0.003782	0.004387	0.003933	0.006656	0.005294	0.007866	0.007714	0.013009	0.011647	0.011345	0.014673	0.014521	0.012706	0.01921	0.012706	0.018	0.015278	0.01921	0.018152	0.019059	0.017547	0.019967	0.021631	0.018	0.017395	0.020874
19S12027	0	0	0.000177	0.00053	0.001589	0.002119	0.001766	0.004237	0.004414	0.003178	0.00512	0.006532	0.005297	0.006003	0.005297	0.007592	0.007062	0.008298	0.007239	0.006356	0.007592	0.009181	0.007415	0.011653	0.010417	0.008298	0.011829	0.008651	0.011299	0.01077	0.009887	0.011653	0.011653	0.010417	0.012535	0.012006	0.009534	0.010593	0.009887	0.009887	0.013771	0.013771	0.013242	0.010417	0.008651	0.011299	0.012359	0.009534	0.012182
19S12302	0	0	0.008455	0.017294	0.024596	0.019216	0.025749	0.022675	0.025365	0.026134	0.021138	0.020369	0.023059	0.021522	0.023444	0.013836	0.020753	0.019216	0.019985	0.017294	0.017679	0.01691	0.014604	0.021138	0.01422	0.0196	0.011914	0.013067	0.016526	0.009224	0.012298	0.016141	0.01153	0.013836	0.012683	0.010377	0.009992	0.012683	0.010377	0.008071	0.010377	0.013067	0.011914	0.011145	0.007686	0.008071	0.009608	0.012298	0.009992
19S12925	0	0	0.000548	0	0.001643	0.003286	0.001095	0.002191	0.001643	0.003834	0.001095	0.004929	0.002738	0.004381	0.004929	0.005476	0.005476	0.008215	0.007119	0.006024	0.006024	0.004381	0.007119	0.005476	0.010953	0.007667	0.008762	0.008215	0.008215	0.010953	0.008762	0.006572	0.010405	0.007667	0.007667	0.010953	0.00931	0.011501	0.009858	0.013691	0.010953	0.008215	0.008215	0.012596	0.009858	0.009858	0.015882	0.014239	0.007667
19S13045	0	0	0	0	0	0	0	0	0	0	0	0	0	0	0.002532	0.002532	0	0.002532	0	0.005063	0.007595	0.007595	0.002532	0	0	0.007595	0	0.002532	0.012658	0.007595	0.010127	0.005063	0.017722	0.010127	0	0.005063	0.010127	0.005063	0.007595	0.017722	0.010127	0.020253	0.022785	0.020253	0.027848	0.032911	0.01519	0.020253	0.03038
19S13547	0	0.000529	0	0	0	0	0	0	0	0	0.000529	0	0.000529	0.000529	0.001059	0.001059	0.003706	0.001059	0.004235	0.005294	0.006882	0.005294	0.004764	0.007411	0.00847	0.004764	0.014293	0.011117	0.022234	0.011646	0.018528	0.020646	0.020116	0.02541	0.024352	0.022763	0.032292	0.02541	0.026998	0.021175	0.032292	0.024352	0.026469	0.021705	0.028587	0.019587	0.021705	0.022234	0.02541
19S14190	0	0	0	0	0	0	0	0	0	0	0	0.000659	0.000329	0.000988	0.000659	0.000659	0.000329	0.000988	0.002636	0.004283	0.002306	0.002965	0.003295	0.00626	0.009885	0.007578	0.007908	0.010214	0.009555	0.014168	0.014498	0.01318	0.012191	0.014498	0.01944	0.015815	0.0257	0.020099	0.02603	0.021746	0.02603	0.021417	0.027348	0.02603	0.035255	0.027677	0.033937	0.0257	0.03229
19S14532	0	0	0	0	0	0	0.000609	0.000487	0.002192	0.003409	0.005357	0.005844	0.00694	0.008523	0.010106	0.010106	0.012541	0.01108	0.012176	0.012541	0.012419	0.014124	0.014976	0.017168	0.01936	0.016681	0.021916	0.018751	0.022525	0.021064	0.028613	0.027152	0.029222	0.024839	0.027761	0.024595	0.033118	0.027517	0.035919	0.028004	0.033484	0.028857	0.034579	0.024595	0.029222	0.026056	0.025569	0.019603	0.026056
19S14973	0	0	0	0	0	0	0	0	0.000597	0	0	0.000597	0.000597	0.000597	0.002389	0.001792	0.001792	0.004182	0.002389	0.005974	0.004182	0.010155	0.013142	0.007168	0.008363	0.007766	0.016129	0.014337	0.020908	0.014934	0.013142	0.0227	0.020311	0.0227	0.016726	0.015532	0.030466	0.020311	0.037037	0.026284	0.03405	0.029271	0.030466	0.023297	0.033453	0.033453	0.033453	0.030466	0.026882
19S15040	0	0	0	0	0	0.000381	0.000381	0.001526	0.003432	0.004195	0.005339	0.010679	0.014493	0.0164	0.025172	0.017925	0.025934	0.023646	0.033944	0.035469	0.020214	0.025553	0.024409	0.023265	0.029748	0.026316	0.033181	0.029367	0.032037	0.015637	0.02746	0.018688	0.018307	0.018688	0.02479	0.018688	0.022121	0.019832	0.020214	0.012586	0.024409	0.014111	0.019832	0.013349	0.021739	0.014111	0.011823	0.009916	0.014874
19S15235	0	0	0	0	0	0	0.00023	0.000461	0.00023	0.001612	0.000921	0.000921	0.000461	0.002994	0.001612	0.002994	0.003915	0.003915	0.004836	0.004376	0.005988	0.005758	0.00737	0.005067	0.010825	0.009212	0.008061	0.012897	0.012206	0.011515	0.014509	0.011515	0.010594	0.012206	0.013358	0.01474	0.016352	0.018885	0.015661	0.018885	0.017273	0.016582	0.017043	0.020037	0.017273	0.018194	0.021649	0.019116	0.018425
19S15472	0	0.000689	0.000689	0.001379	0.001379	0.001839	0.004137	0.003447	0.002528	0.005286	0.003907	0.004597	0.004137	0.005746	0.006895	0.008504	0.004367	0.009193	0.008274	0.008963	0.007355	0.006895	0.009883	0.008963	0.010572	0.011032	0.009193	0.012641	0.011721	0.012871	0.015629	0.016548	0.01356	0.016088	0.014709	0.01333	0.012641	0.015858	0.017927	0.016088	0.014479	0.014709	0.012641	0.014709	0.0131	0.016778	0.01425	0.012871	0.015399
19S16872	0	0	0	0	0	0	0	0	0	0	0	0.000781	0.00039	0	0	0	0.000781	0.00039	0	0.00039	0.000781	0.001171	0.002733	0.000781	0.001952	0.001952	0.001952	0.001171	0.000781	0.003905	0.003905	0.004686	0.004295	0.003905	0.007419	0.006248	0.0082	0.00859	0.011324	0.010543	0.014447	0.016009	0.014447	0.01679	0.021476	0.019914	0.017181	0.021086	0.020695
19S17459	0	0.000592	0.000888	0.000888	0.000296	0.001184	0.002072	0.002368	0.001776	0.004735	0.003551	0.003847	0.005031	0.004735	0.006807	0.00947	0.01095	0.005327	0.01095	0.008878	0.007991	0.00947	0.009174	0.01095	0.007399	0.010654	0.013318	0.00947	0.008286	0.007991	0.010062	0.010358	0.01243	0.009766	0.009766	0.013318	0.011246	0.013613	0.013318	0.010654	0.010358	0.010062	0.011542	0.012134	0.014797	0.012726	0.010062	0.009174	0.011542
19S18256	0	0	0	0	0	0	0.001109	0	0	0.002217	0.001109	0.003326	0.002217	0.004435	0.002217	0.001109	0.002217	0.007761	0.007761	0.007761	0.009978	0.005543	0.008869	0.013304	0.013304	0.014412	0.019956	0.017738	0.01663	0.01663	0.028825	0.027716	0.02439	0.018847	0.022173	0.01663	0.027716	0.018847	0.022173	0.028825	0.033259	0.015521	0.021064	0.015521	0.025499	0.026608	0.023282	0.015521	0.018847
19S18851	0	0	0	0	0	0.00155	0.002066	0.001033	0.00155	0.003099	0.005682	0.004649	0.007748	0.007231	0.007231	0.005682	0.010847	0.01188	0.011364	0.009814	0.01188	0.01343	0.015496	0.012397	0.009814	0.018595	0.017045	0.014979	0.014463	0.012913	0.01343	0.011364	0.019112	0.016012	0.015496	0.021178	0.013946	0.013946	0.01343	0.014979	0.012913	0.015496	0.015496	0.020145	0.016529	0.019112	0.014463	0.023244	0.019628
19S18874	0	0	0	0	0	0	0	0.00066	0.00066	0.003298	0.002639	0.005277	0.009235	0.009235	0.011214	0.012533	0.023747	0.026385	0.029683	0.034301	0.030343	0.027045	0.027045	0.03496	0.030343	0.040237	0.037599	0.027704	0.032322	0.03562	0.033641	0.030343	0.020449	0.033641	0.023747	0.019789	0.027045	0.021108	0.027704	0.019789	0.023747	0.015831	0.012533	0.019129	0.010554	0.016491	0.013193	0.011214	0.010554
19S19418	0	0.000621	0.008693	0.011177	0.014592	0.014281	0.015523	0.015834	0.015523	0.01335	0.020491	0.014592	0.014592	0.017075	0.018317	0.018007	0.018628	0.023285	0.016455	0.018938	0.017075	0.019249	0.017386	0.019559	0.01987	0.016144	0.014902	0.016144	0.014281	0.019249	0.02018	0.016144	0.015834	0.015834	0.015523	0.015523	0.014902	0.018317	0.016455	0.01335	0.012419	0.010245	0.011798	0.013971	0.010245	0.010866	0.009935	0.011177	0.010866
19S19442	0	0	0	0	0	0	0	0	0	0	0	0	0.000752	0	0.000752	0.000752	0	0.000752	0.001505	0.000752	0.002257	0.001505	0.003762	0.00301	0.00602	0.005267	0.006772	0.009782	0.007524	0.007524	0.010534	0.009782	0.010534	0.011287	0.009029	0.00602	0.017306	0.007524	0.008277	0.006772	0.018059	0.014296	0.013544	0.012039	0.00602	0.018059	0.009782	0.009029	0.015049
19S19606	0	0	0.000859	0.001718	0	0.003436	0.004296	0.007732	0.005155	0.007732	0.011168	0.006873	0.016323	0.012887	0.015464	0.017182	0.010309	0.012027	0.023196	0.015464	0.021478	0.012887	0.021478	0.012887	0.020619	0.019759	0.024914	0.014605	0.017182	0.012887	0.023196	0.012887	0.019759	0.014605	0.014605	0.019759	0.012887	0.012887	0.013746	0.0189	0.016323	0.012887	0.013746	0.00945	0.010309	0.018041	0.013746	0.014605	0.013746
19S20472	0	0.000158	0.001105	0.004261	0.00505	0.008521	0.010415	0.008995	0.01152	0.011993	0.012782	0.013255	0.013729	0.016096	0.013571	0.011835	0.013255	0.014202	0.014676	0.013413	0.01294	0.011835	0.014676	0.014991	0.013255	0.013255	0.012782	0.013571	0.013098	0.012782	0.01152	0.012309	0.010415	0.012151	0.009626	0.013729	0.014202	0.01436	0.012624	0.012782	0.014202	0.015465	0.012466	0.01436	0.013887	0.010731	0.01152	0.012151	0.01152
19S23359	0	0	0	0	0	0	0	0	0	0	0	0	0	0	0.00157	0.002355	0.00157	0.00471	0.00471	0.008634	0.011774	0.010989	0.015699	0.012559	0.017268	0.010204	0.022763	0.017268	0.021193	0.015699	0.034537	0.021193	0.017268	0.016484	0.025903	0.012559	0.024333	0.021193	0.025118	0.024333	0.019623	0.031397	0.038462	0.029827	0.029827	0.029042	0.020408	0.023548	0.022763
19S23553	0	0	0	0	0	0	0.000752	0.001128	0.000752	0.006017	0.005641	0.010906	0.011282	0.015795	0.024069	0.022189	0.033095	0.02783	0.031591	0.036856	0.031215	0.034976	0.036104	0.031967	0.036104	0.037232	0.036104	0.033471	0.029334	0.029334	0.023317	0.027454	0.024069	0.022941	0.016548	0.018052	0.021061	0.015419	0.015795	0.013915	0.015043	0.014291	0.013915	0.015795	0.012035	0.011282	0.013163	0.007898	0.011659
19S23615	0	0	0	0	0	0	0	0	0	0.000216	0.000216	0.000433	0.000433	0.001515	0.002165	0.000866	0.00368	0.003897	0.00433	0.004979	0.005412	0.005629	0.006928	0.003897	0.011691	0.008227	0.009093	0.007794	0.008227	0.010608	0.01299	0.015588	0.014938	0.013856	0.015371	0.015371	0.020567	0.01234	0.017753	0.014505	0.020784	0.016237	0.016887	0.016454	0.019485	0.019485	0.018619	0.016237	0.019485
19S24450	0	0	0	0.000631	0.002522	0.003153	0.002522	0.004414	0.002522	0.008197	0.007566	0.009458	0.004414	0.011349	0.010088	0.015763	0.008827	0.006305	0.008197	0.009458	0.005675	0.007566	0.01198	0.010088	0.008197	0.009458	0.011349	0.006936	0.008827	0.014502	0.009458	0.006936	0.004414	0.010088	0.009458	0.006305	0.007566	0.010088	0.007566	0.006936	0.009458	0.010719	0.008197	0.008827	0.01261	0.006936	0.008197	0.010088	0.007566
19S25681	0	0	0	0	0	0	0	0	0	0	0	0	0	0	0.000527	0	0	0.001581	0.000527	0	0.001054	0.002636	0	0.003163	0.002636	0.003163	0.002636	0.004217	0.002109	0.007907	0.008962	0.01107	0.009489	0.006853	0.008962	0.01107	0.010016	0.011597	0.008962	0.008434	0.016869	0.016342	0.01845	0.015287	0.017396	0.017396	0.016869	0.016869	0.024776
19S27215	0	0.00022	0.000882	0.002204	0.005621	0.005511	0.007274	0.004629	0.006723	0.008597	0.009479	0.009479	0.01036	0.008817	0.011683	0.008928	0.010471	0.01014	0.011352	0.012675	0.011352	0.012014	0.011903	0.011242	0.012675	0.010911	0.013116	0.01036	0.012675	0.013226	0.013777	0.013446	0.012344	0.012895	0.011683	0.012014	0.012785	0.012895	0.013006	0.013226	0.014659	0.013336	0.012455	0.012124	0.0151	0.012344	0.012234	0.013116	0.012895
19S27748	0	0	0	0	0	0	0.000503	0.002012	0.00503	0.006036	0.006036	0.009557	0.008048	0.009557	0.017103	0.0166	0.023139	0.019115	0.021127	0.022133	0.025654	0.022636	0.027666	0.027666	0.033702	0.029175	0.03672	0.027163	0.025654	0.028672	0.037223	0.028169	0.024145	0.026157	0.031187	0.025151	0.028672	0.027666	0.024648	0.0166	0.018109	0.016097	0.017103	0.019115	0.021127	0.016097	0.0166	0.014588	0.015594
19S28745	0	0.003871	0.014194	0.014839	0.016774	0.015484	0.021935	0.025161	0.025161	0.023226	0.024516	0.020645	0.020645	0.020645	0.023226	0.020645	0.02129	0.02	0.02	0.014839	0.018065	0.014194	0.014839	0.014839	0.014194	0.020645	0.015484	0.013548	0.009677	0.011613	0.010323	0.010323	0.013548	0.010968	0.012903	0.010323	0.009677	0.013548	0.009677	0.008387	0.018065	0.013548	0.005161	0.009032	0.008387	0.010323	0.011613	0.009677	0.009677
19S29019	0	0	0	0	0	0	0	0	0	0.000246	0	0.000246	0.000246	0.000492	0.000983	0.000492	0.002704	0.002458	0.003933	0.0059	0.008604	0.010324	0.013766	0.011554	0.018437	0.016716	0.024336	0.023353	0.027778	0.023353	0.031465	0.030973	0.027532	0.024828	0.033432	0.03294	0.037856	0.029499	0.030728	0.020649	0.028024	0.028024	0.03294	0.020157	0.031465	0.023107	0.020403	0.017699	0.020157
19S29035	0	0	0	0	0	0	0	0	0	0	0	0.000201	0	0	0.000402	0.000803	0.000803	0.000602	0.001205	0.002008	0.002409	0.003814	0.003011	0.004015	0.004818	0.007227	0.01064	0.007027	0.011644	0.009436	0.01586	0.011042	0.01586	0.014254	0.017868	0.019474	0.022485	0.017667	0.026099	0.022084	0.027505	0.022887	0.026501	0.023891	0.027304	0.025095	0.028107	0.027906	0.032724
19S30494	0	0	0.000368	0.001105	0	0.001105	0.001105	0.002578	0.001473	0.002578	0.002947	0.00221	0.003683	0.002578	0.004052	0.005893	0.00442	0.007735	0.005525	0.005157	0.005893	0.005157	0.004788	0.005893	0.00442	0.012155	0.00442	0.008471	0.011418	0.009576	0.005525	0.011786	0.010681	0.009576	0.009576	0.007366	0.010681	0.011418	0.010313	0.012155	0.016943	0.012891	0.011786	0.011786	0.01326	0.01326	0.011418	0.011786	0.014733
19S32199	0	0	0	0	0	0	0	0	0	0	0	0	0.013699	0	0	0	0.013699	0	0	0	0	0.013699	0.013699	0.013699	0.027397	0.013699	0.013699	0.013699	0.013699	0	0.041096	0.027397	0.041096	0	0.068493	0	0.054795	0.013699	0.013699	0.027397	0.09589	0.027397	0.054795	0	0.013699	0.041096	0.013699	0	0
19S33475	0	0	0	0	0	0.000266	0.000266	0.000266	0.000266	0.001066	0.001066	0.000266	0.001066	0.000799	0.001066	0.001066	0.001865	0.001332	0.001332	0.002397	0.002397	0.003996	0.001332	0.003996	0.002664	0.003197	0.005061	0.006393	0.003197	0.005061	0.007192	0.003729	0.006393	0.00586	0.00586	0.006127	0.007459	0.004529	0.009057	0.009057	0.008258	0.010922	0.007991	0.008524	0.011721	0.010389	0.012254	0.011721	0.012254
19S34405	0	0	0	0	0	0	0.000202	0.000202	0.001417	0.004049	0.004859	0.006074	0.008099	0.009111	0.014173	0.012756	0.01478	0.01559	0.01802	0.017007	0.019437	0.021867	0.024904	0.019842	0.025511	0.021057	0.026119	0.021664	0.029763	0.028751	0.026726	0.025916	0.023487	0.024701	0.022474	0.021057	0.027738	0.017817	0.026726	0.020045	0.024094	0.021259	0.026524	0.015388	0.019032	0.015185	0.016603	0.013768	0.018627
19S34419	0	0	0	0	0	0	0	0	0	0	0.000403	0	0.000202	0.000806	0.001008	0.000202	0.001008	0.000806	0.001411	0.002419	0.003024	0.002016	0.003427	0.003427	0.004233	0.005442	0.006853	0.007055	0.00766	0.010683	0.009877	0.012296	0.011691	0.013505	0.014312	0.012497	0.014916	0.014715	0.018948	0.017134	0.016529	0.018746	0.023382	0.01673	0.02177	0.019553	0.025398	0.018545	0.02943
19S34770	0.000308	0.001542	0.002775	0.002775	0.002775	0.004317	0.003392	0.002467	0.004317	0.004009	0.0037	0.00555	0.004009	0.00555	0.004317	0.007092	0.005859	0.005859	0.005242	0.0037	0.00555	0.007709	0.005859	0.005859	0.005859	0.004625	0.004317	0.008942	0.007401	0.005859	0.005242	0.006167	0.00555	0.008017	0.004934	0.007709	0.008942	0.006167	0.005859	0.008017	0.007092	0.006167	0.007709	0.007092	0.005242	0.010176	0.007092	0.008634	0.009559
19S35449	0	0	0	0	0	0	0	0	0	0	0	0	0	0	0.000364	0.000364	0.001091	0	0.000364	0.000727	0.001454	0.003635	0.002908	0.003635	0.005453	0.003999	0.003635	0.008724	0.007997	0.006907	0.007997	0.007997	0.008724	0.008724	0.010905	0.010178	0.011996	0.011996	0.017085	0.016721	0.018902	0.015631	0.019266	0.018902	0.02072	0.022901	0.019993	0.018175	0.023264
19S35937	0	0	0	0	0	0	0	0.000245	0.000978	0.004892	0.007828	0.011497	0.012231	0.00954	0.015411	0.010763	0.014677	0.010274	0.012476	0.012231	0.011986	0.016389	0.014922	0.013209	0.017368	0.013699	0.022505	0.018591	0.014677	0.013209	0.020303	0.0159	0.016879	0.016634	0.016634	0.014922	0.01908	0.0159	0.020059	0.016145	0.02275	0.018591	0.02275	0.016634	0.022505	0.018102	0.015166	0.014922	0.024951
19S35950	0.000304	0.008828	0.014916	0.017047	0.011568	0.014003	0.013699	0.012177	0.014916	0.017352	0.01309	0.013394	0.013394	0.016134	0.017352	0.011263	0.014307	0.01035	0.012177	0.013699	0.015525	0.014003	0.015525	0.012177	0.015221	0.013699	0.012785	0.017352	0.013394	0.012785	0.012177	0.009132	0.01309	0.016438	0.011568	0.017656	0.012481	0.01309	0.01309	0.011568	0.013394	0.01309	0.011568	0.01309	0.013394	0.017352	0.014307	0.015221	0.01309
19S36555	0	0	0	0	0	0	0.000353	0.000353	0.000705	0	0.001058	0.001058	0.000705	0.000353	0.000705	0.002116	0.002116	0.000705	0.003175	0.003527	0.00388	0.003527	0.003527	0.005291	0.005291	0.007407	0.007407	0.007407	0.013757	0.013051	0.014109	0.015873	0.017284	0.019048	0.019753	0.019048	0.021517	0.02575	0.029277	0.027513	0.027513	0.02963	0.031041	0.027513	0.038095	0.037037	0.034921	0.022928	0.032804
19S36832	0	0	0.000233	0	0.000466	0.000233	0	0.000233	0	0.000466	0.000233	0.000699	0.000932	0.001165	0.002097	0.002097	0.003262	0.003029	0.005359	0.008388	0.008854	0.006291	0.009553	0.010019	0.013979	0.018173	0.022134	0.021435	0.025629	0.023998	0.030289	0.024231	0.027493	0.032852	0.028192	0.027726	0.035881	0.028891	0.030289	0.023765	0.034716	0.025862	0.030056	0.030988	0.035881	0.02493	0.026328	0.023765	0.0226
19S38077	0	0.00018	0.00018	0.00018	0	0.00018	0.000359	0	0.000359	0.000539	0.000539	0.000359	0.000539	0.000898	0.001797	0.000898	0.001078	0.001258	0.001977	0.003774	0.001617	0.004133	0.002875	0.003774	0.005571	0.004313	0.006289	0.005211	0.007367	0.008985	0.007547	0.010422	0.008446	0.0115	0.013477	0.008985	0.013118	0.010243	0.016532	0.014555	0.015094	0.014196	0.018688	0.017969	0.024798	0.01761	0.015633	0.016532	0.024438
19S40996	0	0	0	0	0	0	0	0	0	0	0.000358	0	0.000717	0.001075	0.001792	0.001792	0.003943	0.002151	0.004301	0.002867	0.005018	0.008961	0.006452	0.00681	0.009319	0.010753	0.010753	0.012903	0.010394	0.020789	0.018638	0.013978	0.021147	0.02043	0.02043	0.022222	0.025448	0.015054	0.024731	0.021505	0.029391	0.018638	0.024731	0.021864	0.027957	0.022222	0.025448	0.021505	0.025806
19S41317	0	0	0	0	0	0	0	0	0	0	0.000652	0	0.000652	0.000652	0.000326	0.000652	0.00163	0.000978	0.000652	0.000652	0.001304	0.002282	0.00163	0.002608	0.003587	0.003587	0.000978	0.002282	0.002608	0.002282	0.003261	0.004239	0.003587	0.004239	0.004891	0.006847	0.005543	0.005869	0.005217	0.008151	0.004565	0.007499	0.006195	0.008151	0.007825	0.007825	0.007499	0.006195	0.009129
19S41319	0	0	0	0	0	0	0.000272	0.000543	0.000543	0.000815	0.001087	0.000272	0.001087	0.000815	0.002173	0.001358	0.002717	0.003803	0.002445	0.004618	0.004618	0.004347	0.002988	0.006792	0.005433	0.008422	0.006248	0.008965	0.00978	0.00815	0.011138	0.010595	0.015213	0.014942	0.013312	0.019832	0.01956	0.020375	0.022005	0.017658	0.02119	0.022548	0.028797	0.019017	0.027982	0.02608	0.024993	0.021733	0.024178
19S41498	0	0	0	0	0	0	0.000278	0.000278	0.001947	0.001947	0.003616	0.004729	0.005285	0.005563	0.011683	0.010848	0.017246	0.012517	0.018637	0.020306	0.022809	0.023366	0.023644	0.027538	0.025035	0.023922	0.029207	0.026982	0.030876	0.025035	0.035883	0.026704	0.027816	0.028651	0.030042	0.031433	0.032545	0.026147	0.027816	0.023644	0.030598	0.01975	0.02726	0.021419	0.0242	0.018637	0.01975	0.014186	0.016134
19S42764	0	0	0	0	0	0	0	0	0	0	0	0	0	0.000378	0	0	0.000378	0.000378	0	0.000378	0.000755	0.000755	0.000378	0.001133	0.000755	0	0.001888	0.001511	0.003021	0.001888	0.003021	0.003776	0.003021	0.004532	0.003399	0.004532	0.005665	0.006042	0.007175	0.006798	0.012462	0.00642	0.012085	0.009063	0.010952	0.010952	0.011329	0.010574	0.017749
19S43624	0	0	0	0	0	0	0	0	0	0.000612	0.001224	0.001224	0.002448	0.00306	0.004284	0.009792	0.006732	0.006732	0.011628	0.01224	0.012852	0.017136	0.017136	0.014076	0.023256	0.0153	0.022644	0.026928	0.022032	0.028764	0.031824	0.023256	0.022644	0.029376	0.01836	0.017136	0.028152	0.02142	0.036108	0.020808	0.029988	0.023868	0.025704	0.017748	0.029988	0.026928	0.015912	0.01836	0.02448
19S45125	0	0	0	0	0	0	0	0	0	0	0	0	0	0	0.000757	0	0.000757	0.000757	0	0.000757	0.003785	0.003028	0.004542	0.001514	0.00757	0.006813	0.009084	0.012112	0.014383	0.013626	0.013626	0.014383	0.01514	0.021196	0.021196	0.018168	0.024981	0.017411	0.034822	0.031794	0.035579	0.021196	0.026495	0.031037	0.035579	0.027252	0.018168	0.024981	0.028009
19S45436	0	0.001594	0.003984	0.001594	0.000797	0.004781	0.003187	0.007171	0.005578	0.005578	0.004781	0.003187	0.006375	0.005578	0.001594	0.006375	0.005578	0.007968	0.006375	0.007968	0.007171	0.007968	0.005578	0.009562	0.005578	0.008765	0.006375	0.004781	0.011155	0.008765	0.006375	0.009562	0.010359	0.011155	0.007968	0.009562	0.008765	0.006375	0.015139	0.007968	0.015139	0.016733	0.011952	0.010359	0.007171	0.012749	0.010359	0.011952	0.005578
19S46791	0	0	0	0	0	0.000205	0	0	0.00041	0.00041	0.00205	0.000205	0.001435	0.00082	0.00164	0.001025	0.001435	0.003074	0.00164	0.002664	0.00164	0.00205	0.00246	0.003894	0.00246	0.001845	0.00246	0.001845	0.003074	0.005124	0.005124	0.003074	0.003279	0.004099	0.004304	0.006149	0.003894	0.005534	0.006969	0.004099	0.006354	0.005534	0.007584	0.006764	0.008813	0.007379	0.007993	0.009223	0.010658
19S47164	0	0.000473	0.000946	0.000946	0.001893	0.003075	0.002366	0.004731	0.004731	0.003549	0.004022	0.005441	0.005914	0.006624	0.007097	0.006861	0.00828	0.008753	0.00757	0.008517	0.005914	0.006861	0.006624	0.008517	0.009226	0.00899	0.011119	0.008753	0.008517	0.008753	0.011356	0.009936	0.010173	0.010173	0.011356	0.013248	0.012065	0.010882	0.009226	0.010409	0.011829	0.011119	0.014668	0.0097	0.012538	0.014194	0.013958	0.012302	0.011592
19S47276	0.000283	0.001273	0.003252	0.001697	0.003535	0.002828	0.002687	0.002828	0.002545	0.003959	0.002121	0.004101	0.002828	0.003676	0.003111	0.003111	0.003959	0.004525	0.004949	0.004242	0.00509	0.004101	0.003676	0.004666	0.004666	0.005232	0.004101	0.004949	0.005232	0.004666	0.004808	0.005798	0.005232	0.005515	0.004808	0.006222	0.006505	0.006787	0.006787	0.005232	0.005373	0.006646	0.005232	0.008201	0.00707	0.006505	0.006787	0.007919	0.007777
19S47372	0.000558	0.001116	0.002045	0.001859	0.001673	0.002231	0.001302	0.002417	0.002603	0.001302	0.003905	0.002045	0.003533	0.004091	0.004091	0.004277	0.005206	0.004835	0.00502	0.005578	0.005392	0.006694	0.00595	0.007438	0.00502	0.006508	0.007996	0.007996	0.007252	0.008367	0.00595	0.007066	0.008553	0.006508	0.007996	0.006694	0.008367	0.010599	0.011343	0.007438	0.008739	0.010413	0.008739	0.009483	0.010413	0.010227	0.008553	0.009669	0.009669
19S47925	0	0	0	0.000307	0.000307	0.000307	0	0	0	0.000307	0.000614	0.000307	0.000921	0	0	0.000614	0.000614	0.001228	0.000307	0.000307	0.000307	0.001228	0.000614	0.000307	0.000307	0.000614	0.001535	0.001228	0.000307	0.000307	0.000614	0.001228	0.001842	0.001228	0.001535	0.001228	0.001535	0.001535	0.001842	0.001842	0.003991	0.001535	0.002763	0.002763	0.004605	0.001842	0.003991	0.001228	0.003991
19S48023	0	0	0	0	0	0	0	0	0	0.000286	0	0.000858	0.000572	0	0	0.000858	0.001144	0.001715	0.002001	0.001715	0.002573	0.002287	0.003716	0.004288	0.005718	0.006003	0.009148	0.008862	0.012864	0.010006	0.016295	0.017724	0.016581	0.022584	0.015152	0.023442	0.02916	0.028016	0.034877	0.030303	0.042024	0.030017	0.042882	0.038593	0.043168	0.041452	0.040881	0.035163	0.043168
19S48331	0	0	0	0.000209	0	0.000209	0	0	0.000628	0.000209	0.000628	0.000837	0.001046	0.000628	0.001255	0.001046	0.003556	0.004184	0.002929	0.004393	0.005858	0.003766	0.007531	0.007113	0.009623	0.007741	0.009205	0.011925	0.01318	0.015272	0.017992	0.014644	0.017573	0.020711	0.023849	0.02113	0.024059	0.019874	0.023222	0.022803	0.026987	0.027406	0.028033	0.026151	0.030544	0.026778	0.02887	0.023849	0.035774
19S48352	0.002454	0.014044	0.012544	0.012681	0.012681	0.013499	0.013771	0.016499	0.014999	0.01718	0.017044	0.019907	0.017453	0.021953	0.021271	0.019771	0.020453	0.020589	0.017862	0.019089	0.020316	0.017862	0.017317	0.017589	0.016226	0.015271	0.018544	0.013499	0.016226	0.015544	0.015135	0.014044	0.017453	0.015544	0.014181	0.016771	0.011454	0.012953	0.014726	0.016499	0.012272	0.01309	0.012817	0.012817	0.01309	0.012953	0.009681	0.011454	0.009954
19S48618	0	0	0	0	0	0	0	0.000862	0.001437	0.00115	0.000575	0.000575	0.002587	0.00115	0.001725	0.001437	0.0023	0.003162	0.002874	0.004886	0.003449	0.004599	0.008623	0.008336	0.01121	0.007473	0.010348	0.009198	0.014085	0.010635	0.015234	0.012647	0.017534	0.018971	0.014372	0.020121	0.020696	0.020696	0.02242	0.017821	0.02357	0.017821	0.023283	0.020696	0.02587	0.023857	0.020696	0.022708	0.032193
19S49700	0	0.002577	0.002899	0.002899	0.002577	0.006443	0.006443	0.005155	0.006443	0.006765	0.007732	0.004832	0.00741	0.008054	0.009021	0.007732	0.005477	0.006765	0.012242	0.009021	0.010631	0.007732	0.009987	0.009021	0.010954	0.009021	0.013853	0.013531	0.008698	0.01482	0.01192	0.010309	0.008698	0.010309	0.01192	0.009987	0.01192	0.01192	0.01482	0.010954	0.011598	0.013531	0.010631	0.011598	0.01192	0.012564	0.013209	0.013531	0.015464
19S49912	0.006139	0.072306	0.083902	0.059345	0.053206	0.046385	0.036153	0.036153	0.027285	0.023874	0.030014	0.030014	0.0191	0.01296	0.02251	0.013643	0.013643	0.0191	0.015007	0.017735	0.008868	0.01296	0.00955	0.006139	0.013643	0.007503	0.006821	0.008186	0.010914	0.00955	0.006821	0.008186	0.006139	0.003411	0.006139	0.007503	0.007503	0.007503	0.006139	0.005457	0.006821	0.006821	0.004093	0.005457	0.006139	0.004093	0.00955	0.005457	0.004093
19S49947	0	0	0	0	0	0	0	0	0.001594	0.006375	0.009562	0.011155	0.011952	0.019124	0.020717	0.016733	0.015139	0.014343	0.027888	0.023108	0.023108	0.023904	0.030279	0.01992	0.032669	0.031873	0.039841	0.015139	0.034263	0.023904	0.029482	0.020717	0.024701	0.018327	0.01992	0.019124	0.016733	0.01992	0.027092	0.01992	0.01992	0.01753	0.019124	0.015139	0.014343	0.019124	0.013546	0.021514	0.016733
19S50545	0	0	0	0	0	0	0	0	0	0	0	0.001061	0	0	0.001061	0.002122	0.001061	0	0.003183	0.002122	0.003183	0.002122	0.004244	0.003714	0.004244	0.003183	0.004775	0.003714	0.006897	0.003714	0.007427	0.007958	0.01008	0.009549	0.006897	0.005305	0.011671	0.01008	0.01008	0.006366	0.013793	0.01008	0.019098	0.013263	0.011671	0.008488	0.012202	0.016446	0.013263
19S52709	0	0.000753	0.001656	0.001355	0.003463	0.004066	0.003463	0.006174	0.005421	0.00768	0.009336	0.008884	0.00783	0.009788	0.012348	0.01039	0.009035	0.013402	0.011444	0.011143	0.012046	0.010541	0.012348	0.012046	0.013703	0.011595	0.012799	0.011745	0.015058	0.015359	0.014606	0.01295	0.01566	0.013251	0.01551	0.014154	0.011595	0.01039	0.012046	0.011595	0.009637	0.012799	0.014456	0.012046	0.014757	0.01295	0.010541	0.010239	0.012197
19S52861	0	0	0	0	0	0	0	0.000298	0	0.000298	0.002978	0.000596	0.001191	0.002978	0.005063	0.003574	0.007147	0.008636	0.010125	0.007445	0.012507	0.015485	0.014294	0.010423	0.021739	0.017272	0.027993	0.016974	0.02978	0.018463	0.026504	0.024717	0.028588	0.027993	0.024419	0.021441	0.034544	0.024419	0.030673	0.02293	0.030971	0.022335	0.024122	0.019952	0.025015	0.028291	0.017868	0.021441	0.02025
19S54000	0	0	0	0	0	0	0	0	0.001366	0	0	0.002732	0.001366	0.004098	0.004098	0.004098	0.005464	0.005464	0.010929	0.008197	0.001366	0.009563	0.004098	0.019126	0.021858	0.012295	0.021858	0.012295	0.02459	0.027322	0.028689	0.031421	0.02459	0.028689	0.034153	0.025956	0.032787	0.032787	0.038251	0.031421	0.045082	0.019126	0.027322	0.02459	0.032787	0.021858	0.035519	0.027322	0.032787
19S54197	0.000393	0.003146	0.001966	0.003146	0.005112	0.005899	0.006685	0.006292	0.007865	0.009044	0.007865	0.007078	0.006685	0.010224	0.010617	0.008258	0.012977	0.012584	0.01219	0.011404	0.008651	0.01219	0.011404	0.015336	0.016909	0.014943	0.019662	0.01219	0.012584	0.020055	0.017696	0.012584	0.015336	0.017696	0.016909	0.017696	0.018089	0.009438	0.01455	0.015336	0.013763	0.01337	0.017302	0.020055	0.012584	0.018875	0.014157	0.020055	0.014943
19S54366	0.000235	0	0	0.000706	0.001177	0.000706	0.000471	0.001177	0.001883	0.003766	0.004473	0.005179	0.00565	0.00565	0.011299	0.010122	0.019539	0.015537	0.022599	0.017891	0.02307	0.017185	0.020716	0.024482	0.026365	0.019774	0.026836	0.028484	0.028013	0.02048	0.032015	0.028249	0.02919	0.024718	0.025188	0.021893	0.026365	0.023776	0.026365	0.020951	0.030367	0.021186	0.025424	0.018832	0.025188	0.018597	0.018597	0.015537	0.018126
19S54512	0	0	0	0	0	0	0	0	0.000205	0.000411	0.000205	0.000411	0.001642	0.001437	0.001642	0.001437	0.003284	0.002463	0.00431	0.003489	0.003489	0.004721	0.004721	0.006363	0.009442	0.0078	0.010878	0.011289	0.014368	0.011084	0.016215	0.014368	0.016831	0.019499	0.019499	0.021346	0.023604	0.020731	0.027094	0.026273	0.030378	0.023194	0.031814	0.024836	0.032225	0.030788	0.036741	0.027299	0.029967
19S54568	0.000797	0.016348	0.025917	0.023923	0.021132	0.020734	0.020734	0.020335	0.015152	0.015152	0.020734	0.017943	0.016746	0.017145	0.016746	0.01874	0.01555	0.016746	0.016746	0.011962	0.01555	0.016348	0.019139	0.014753	0.017544	0.015949	0.013158	0.013158	0.011962	0.011563	0.015152	0.012759	0.014753	0.016348	0.016348	0.012759	0.009968	0.011962	0.01236	0.018341	0.013955	0.015949	0.008373	0.010766	0.013955	0.01236	0.012759	0.013158	0.010766
19S56654	0	0	0	0	0	0	0	0	0	0	0	0.000129	0.000258	0.000387	0.000773	0.000902	0.001288	0.000644	0.00116	0.00219	0.00219	0.003479	0.003994	0.003994	0.003737	0.004767	0.0067	0.006185	0.008118	0.008633	0.011725	0.012627	0.011725	0.012885	0.01237	0.012627	0.014818	0.013787	0.018425	0.017266	0.019585	0.01791	0.024095	0.017395	0.024868	0.02126	0.022291	0.021518	0.027316
19S57091	0	0.001326	0.001768	0.001326	0.003093	0.003977	0.003535	0.002651	0.002651	0.006628	0.004861	0.006186	0.00707	0.005745	0.003535	0.007512	0.005745	0.008396	0.005745	0.005303	0.011489	0.00928	0.009722	0.008838	0.011931	0.010163	0.012815	0.004861	0.009722	0.011489	0.012815	0.011047	0.011931	0.01635	0.015908	0.011931	0.015024	0.011931	0.015908	0.016792	0.013257	0.011489	0.013257	0.015466	0.016792	0.012815	0.012815	0.014141	0.013257
19S57426	0	0	0	0	0	0.001014	0	0	0	0	0	0	0	0.001014	0	0	0.002028	0	0	0.001014	0	0	0.003043	0.002028	0.001014	0.001014	0.004057	0.001014	0.004057	0.001014	0.003043	0.003043	0.004057	0.005071	0.002028	0.002028	0.005071	0.004057	0.004057	0.005071	0.010142	0.004057	0.006085	0.002028	0.008114	0.006085	0.007099	0.003043	0.006085
19S57671	0	0	0	0	0	0	0	0	0	0	0.000241	0	0.000482	0.001688	0.00217	0.002653	0.004823	0.003858	0.007234	0.008681	0.01061	0.015433	0.014951	0.014951	0.017121	0.016639	0.020497	0.018327	0.019532	0.022185	0.023632	0.02749	0.026766	0.030625	0.023149	0.024114	0.025561	0.024114	0.025078	0.022185	0.028937	0.023149	0.025561	0.021944	0.027972	0.023873	0.025078	0.020014	0.023632
19S57693	0	0	0	0	0	0	0	0	0	0	0	0	0.004049	0	0.008097	0	0	0	0.004049	0	0	0	0	0.004049	0.012146	0	0.008097	0.020243	0.016194	0.004049	0.012146	0.012146	0.020243	0.020243	0.008097	0.016194	0.024291	0.020243	0.032389	0.008097	0.020243	0.032389	0.024291	0.032389	0.02834	0.012146	0.02834	0.016194	0.040486
19S57694	0	0	0	0	0	0	0	0	0.000682	0.000227	0.000682	0.001363	0.000909	0.001818	0.001591	0.002045	0.002954	0.004317	0.003181	0.005453	0.007044	0.007498	0.007498	0.008407	0.013406	0.008862	0.014315	0.012952	0.016587	0.017496	0.01386	0.016814	0.021813	0.020677	0.020904	0.022949	0.023858	0.021359	0.030448	0.025449	0.027948	0.01795	0.026585	0.021132	0.028857	0.024994	0.02454	0.022268	0.028175
19S57758	0	0	0.00036	0.00018	0.00018	0.00036	0.000719	0.000899	0.001079	0.000539	0.001438	0.000899	0.001259	0.002337	0.001978	0.002337	0.002877	0.003236	0.003056	0.002517	0.004135	0.003596	0.003416	0.005574	0.004854	0.003955	0.005574	0.006293	0.005574	0.005933	0.007911	0.006832	0.006652	0.00881	0.006652	0.00881	0.005574	0.00827	0.008091	0.011147	0.00881	0.012406	0.009709	0.009169	0.012226	0.011866	0.010068	0.011327	0.014383
19S57979	0	0	0	0	0	0	0	0	0	0	0	0	0	0	0	0.000637	0.000637	0.000637	0.001911	0.000637	0.001274	0.001911	0.004459	0.005096	0.003822	0.005096	0.00828	0.00828	0.009554	0.005096	0.005732	0.008917	0.015287	0.016561	0.010828	0.00828	0.01465	0.017834	0.015287	0.014013	0.019745	0.019108	0.029936	0.015287	0.025478	0.019745	0.02293	0.022293	0.036306
19S59200	0	0	0	0	0	0	0	0	0.000379	0.000757	0.000379	0.000379	0.000757	0.000757	0.00265	0.001514	0.002271	0.000379	0.00265	0.003407	0.00265	0.00265	0.004164	0.004542	0.004164	0.005678	0.007192	0.005299	0.007949	0.006435	0.01022	0.00757	0.006813	0.010598	0.010977	0.013248	0.012869	0.011355	0.021575	0.010977	0.024981	0.018168	0.018925	0.015897	0.018925	0.014005	0.016654	0.018168	0.020818
19S59215	0	0	0	0	0	0	0.000542	0.001085	0.001627	0.004067	0.001627	0.004067	0.004338	0.00461	0.00461	0.005694	0.008406	0.008677	0.00705	0.005694	0.010033	0.007863	0.010846	0.010846	0.010575	0.011659	0.014371	0.009761	0.012744	0.011388	0.013829	0.013286	0.010846	0.013015	0.015727	0.014642	0.014913	0.013829	0.015184	0.015998	0.017896	0.013557	0.010575	0.014642	0.017625	0.016811	0.016811	0.017625	0.012473
19S59497	0	0	0	0	0	0	0	0	0	0	0	0	0	0	0	0.001196	0	0.000598	0.002392	0	0.002392	0.002392	0.00299	0.001794	0.000598	0.004785	0.008373	0.007775	0.009569	0.007775	0.011962	0.010167	0.013158	0.017344	0.020933	0.017943	0.02512	0.020933	0.032895	0.021531	0.035885	0.02512	0.036483	0.027512	0.032297	0.037679	0.026914	0.026316	0.042464
19S60147	0	0	0	0	0	0	0.00135	0.002699	0.004049	0.008097	0.004049	0.005398	0	0.004049	0.008097	0.002699	0.010796	0.005398	0.008097	0.008097	0.008097	0.010796	0.014845	0.013495	0.012146	0.012146	0.013495	0.005398	0.010796	0.010796	0.024291	0.017544	0.024291	0.018893	0.013495	0.022942	0.014845	0.024291	0.022942	0.022942	0.032389	0.031039	0.039136	0.035088	0.037787	0.037787	0.02834	0.025641	0.02969
19S60740	0.000158	0.00205	0.004416	0.005363	0.006625	0.005678	0.007571	0.007256	0.009621	0.010726	0.012303	0.012303	0.012934	0.013249	0.017508	0.015615	0.01877	0.014984	0.018612	0.018612	0.016246	0.021924	0.021924	0.01735	0.025868	0.023975	0.028391	0.018297	0.023659	0.02082	0.021767	0.020978	0.019716	0.023502	0.021451	0.019085	0.023028	0.018297	0.022397	0.016719	0.020189	0.015457	0.023344	0.016088	0.019401	0.014353	0.01877	0.012303	0.015931
19S61616	0	0	0	0	0	0.000312	0	0.000312	0.000156	0.00078	0.001716	0.002184	0.003121	0.003589	0.005461	0.004681	0.005461	0.007645	0.011078	0.009206	0.01217	0.013263	0.017944	0.014511	0.01888	0.016071	0.02044	0.017631	0.023093	0.021064	0.028554	0.024497	0.024653	0.021376	0.026681	0.025277	0.02871	0.022	0.027461	0.021844	0.02871	0.023405	0.028242	0.021844	0.026837	0.022936	0.024965	0.020908	0.024497
19S64966	0	0	0	0	0	0	0.000792	0.000396	0.000792	0.003167	0.002375	0.003959	0.003563	0.002771	0.002375	0.003563	0.005146	0.005542	0.005542	0.005146	0.00673	0.004355	0.007126	0.007522	0.005542	0.008314	0.007522	0.00673	0.004355	0.007126	0.010293	0.009501	0.009897	0.008314	0.003959	0.009897	0.007126	0.008314	0.013064	0.009105	0.010689	0.010293	0.009897	0.007522	0.009501	0.008314	0.012668	0.014252	0.014252
19S65312	0	0.000325	0.000974	0.003248	0.003573	0.001949	0.003897	0.002273	0.005846	0.003897	0.005846	0.005846	0.005521	0.00747	0.00682	0.007145	0.00682	0.005521	0.00812	0.00682	0.007145	0.009743	0.010718	0.010068	0.009743	0.010393	0.008444	0.00747	0.009743	0.008444	0.013641	0.009094	0.012991	0.00682	0.010068	0.009419	0.010068	0.010718	0.013316	0.015589	0.012017	0.009743	0.012991	0.011043	0.011043	0.010718	0.012666	0.009419	0.012666
19S65578	0	0	0	0	0	0.000374	0.001123	0.001123	0.000749	0.001498	0.001498	0.00337	0.00337	0.00337	0.004118	0.004118	0.005241	0.006739	0.008611	0.006365	0.00936	0.006739	0.009734	0.007488	0.008985	0.008611	0.006739	0.012729	0.013104	0.012355	0.011606	0.013104	0.01535	0.012355	0.011232	0.013104	0.016099	0.012729	0.016473	0.014976	0.011981	0.01535	0.014601	0.012729	0.013852	0.013852	0.009734	0.011606	0.010483
19S66740	0	0	0	0	0	0	0	0	0	0	0	0	0	0	0	0.001876	0	0.001876	0.003752	0.003752	0.001876	0.005629	0.003752	0.005629	0.009381	0.011257	0.015009	0.013133	0.02439	0.009381	0.02439	0.011257	0.031895	0.022514	0.030019	0.009381	0.041276	0.028143	0.026266	0.02439	0.030019	0.026266	0.026266	0.028143	0.033771	0.028143	0.033771	0.015009	0.022514
19S67104	0	0	0	0	0	0	0	0	0	0.00048	0.00048	0.001441	0.00048	0.000961	0.000961	0.001921	0.003362	0.001921	0.002882	0.006724	0.006244	0.007685	0.009126	0.012008	0.019212	0.012488	0.019212	0.018732	0.028818	0.030259	0.0317	0.027858	0.03122	0.029779	0.024496	0.034102	0.039866	0.026417	0.03074	0.029299	0.028338	0.030259	0.038425	0.029779	0.028818	0.033141	0.026897	0.020653	0.027378
19S69210	0	0	0	0.001135	0.00227	0.001135	0.00227	0.005675	0.001135	0.00454	0.003405	0.00454	0.00227	0.005675	0.001135	0.003405	0.00681	0.00454	0.014756	0.007946	0.009081	0.010216	0.013621	0.010216	0.012486	0.012486	0.013621	0.012486	0.015891	0.010216	0.011351	0.018161	0.020431	0.014756	0.014756	0.012486	0.015891	0.010216	0.015891	0.021566	0.013621	0.023837	0.014756	0.022701	0.011351	0.013621	0.012486	0.010216	0.020431
19S69262	0	0	0	0	0	0	0.000179	0	0.000358	0.000716	0.000716	0.000895	0.00179	0.002327	0.003401	0.003043	0.004654	0.00555	0.007161	0.007698	0.007698	0.009309	0.012173	0.01092	0.016291	0.013784	0.014859	0.02005	0.02381	0.019513	0.023451	0.02184	0.027569	0.025063	0.026853	0.022914	0.02918	0.022019	0.028285	0.019692	0.030612	0.027927	0.028822	0.027569	0.028822	0.024705	0.022377	0.024168	0.025242
19S69825	0	0.000433	0.001298	0.00173	0.001298	0.002595	0.004325	0.002595	0.002595	0.002163	0.004758	0.002163	0.003893	0.003893	0.00519	0.00346	0.00692	0.003893	0.006055	0.006055	0.007353	0.00692	0.007353	0.010381	0.010381	0.011678	0.005623	0.009948	0.009516	0.00692	0.014706	0.011678	0.013408	0.013841	0.014273	0.009948	0.010381	0.009948	0.014273	0.017734	0.012111	0.012111	0.019464	0.016003	0.019031	0.015138	0.019031	0.017301	0.017734
19S70637	0	0	0.000288	0.000576	0.001152	0.000576	0.001152	0.002879	0.002879	0.003455	0.004607	0.003455	0.006047	0.007198	0.006623	0.010078	0.008638	0.009214	0.007486	0.007486	0.007774	0.008638	0.009214	0.010654	0.006335	0.013533	0.010078	0.007198	0.009502	0.009502	0.00979	0.013821	0.009214	0.011229	0.014109	0.010942	0.00979	0.012957	0.010654	0.010078	0.010654	0.011517	0.012381	0.012669	0.015836	0.013533	0.014397	0.015549	0.014397
19S71495	0	0	0	0	0	0	0	0	0.000293	0.000293	0.00088	0	0.001173	0.000587	0.000293	0.00176	0.002933	0.001467	0.00264	0.00352	0.00528	0.003813	0.00792	0.00792	0.0088	0.007334	0.011734	0.01144	0.015547	0.012027	0.019067	0.019361	0.017307	0.020534	0.021414	0.017894	0.022294	0.020241	0.025814	0.023761	0.029041	0.020534	0.035494	0.023467	0.039601	0.025814	0.031094	0.024347	0.031974
20S02025	0	0	0	0	0	0.000202	0.000202	0.000202	0.000606	0.000606	0	0.00101	0.00101	0.00202	0.001616	0.00202	0.003434	0.002424	0.003838	0.003838	0.006263	0.004848	0.005859	0.005657	0.006869	0.006869	0.008485	0.007273	0.010303	0.010909	0.011111	0.010303	0.012525	0.010303	0.011919	0.011919	0.014545	0.010909	0.014545	0.013131	0.011919	0.013535	0.020404	0.014747	0.015152	0.016364	0.014949	0.013333	0.017374
20S02924	0	0	0.000217	0.000217	0.000217	0.000652	0.00087	0.000217	0.00087	0.001522	0.002174	0.002391	0.004565	0.004783	0.008261	0.004565	0.009565	0.008478	0.011087	0.008913	0.011957	0.015	0.016957	0.015217	0.019348	0.020217	0.022609	0.020652	0.018913	0.019783	0.024783	0.021739	0.021957	0.018913	0.021304	0.01913	0.023913	0.018043	0.025435	0.013913	0.025217	0.016957	0.022609	0.018696	0.023696	0.02	0.016304	0.018043	0.021304
20S06707	0	0	0	0	0	0	0.000414	0	0.000414	0	0.000414	0.002484	0.00207	0.001242	0.003313	0.001656	0.003313	0.001656	0.005797	0.004969	0.005383	0.009524	0.009524	0.008282	0.012422	0.01118	0.016149	0.011594	0.014493	0.015321	0.024017	0.016563	0.021118	0.015735	0.022774	0.017805	0.026087	0.02236	0.0294	0.024431	0.030642	0.023188	0.034369	0.020704	0.027329	0.023188	0.025259	0.018634	0.023188
20S06708	0	0	0	0	0	0	0	0	0	0	0	0	0	0	0	0	0	0.000543	0.000543	0.000543	0	0	0.000543	0	0.001086	0.002173	0.004889	0.00163	0.004345	0.004345	0.005975	0.002716	0.004345	0.004889	0.01032	0.007061	0.008691	0.009234	0.010864	0.012493	0.012493	0.012493	0.0239	0.014123	0.021184	0.023357	0.021184	0.021184	0.024986
20S07153	0	0	0	0	0	0	0	0	0	0.000952	0.000952	0.001905	0.002857	0.00381	0.004762	0.007619	0.015238	0.017143	0.019524	0.019048	0.023333	0.022857	0.022381	0.022381	0.033333	0.021905	0.033333	0.02381	0.034762	0.022857	0.029048	0.025714	0.025714	0.022381	0.020476	0.018571	0.027143	0.021429	0.03	0.02381	0.025238	0.020476	0.027143	0.015714	0.018095	0.017619	0.021429	0.018095	0.023333
20S07401	0	0	0	0	0	0	0	0	0.00021	0.00063	0.00252	0.00147	0.00462	0.00483	0.00567	0.00987	0.01407	0.00987	0.0147	0.01953	0.01932	0.02289	0.02205	0.01785	0.026039	0.027299	0.027509	0.026879	0.030239	0.025619	0.030869	0.026879	0.02499	0.02226	0.026879	0.02478	0.031709	0.02247	0.029399	0.02457	0.026879	0.025199	0.02373	0.02121	0.02226	0.0189	0.01806	0.01533	0.01827
20S07485	0	0	0	0	0	0	0	0.000609	0.004565	0.011564	0.012173	0.011869	0.016738	0.010651	0.020085	0.020694	0.020085	0.018259	0.018259	0.016129	0.021911	0.021302	0.025563	0.019781	0.027693	0.017955	0.031649	0.021607	0.022824	0.025867	0.030432	0.024346	0.02039	0.02252	0.020998	0.018564	0.024954	0.018564	0.021911	0.019781	0.020085	0.014303	0.020694	0.016738	0.025259	0.01552	0.013694	0.014607	0.017651
20S07845	0	0	0.002545	0.002545	0.005089	0.002545	0	0	0.005089	0.005089	0.002545	0.012723	0	0.007634	0.007634	0.005089	0.005089	0.005089	0.002545	0.002545	0.007634	0.005089	0.007634	0.020356	0.007634	0.002545	0.012723	0.010178	0.005089	0.007634	0.007634	0.010178	0.007634	0.010178	0.007634	0.017812	0.010178	0.010178	0.025445	0.010178	0.007634	0.005089	0.007634	0.015267	0.010178	0.005089	0.010178	0.002545	0.020356
20S09166	0	0	0	0	0	0	0.000146	0.000586	0.001464	0.001318	0.006441	0.007027	0.007466	0.00732	0.013029	0.010687	0.016249	0.010687	0.016249	0.019177	0.022398	0.024155	0.025326	0.025179	0.03528	0.025033	0.031181	0.025765	0.030742	0.023862	0.03001	0.03001	0.028693	0.023862	0.02474	0.022252	0.029864	0.023569	0.027961	0.018738	0.024008	0.016542	0.029132	0.016542	0.022105	0.016981	0.017421	0.014639	0.018153
20S11634	0	0	0	0	0	0	0.001191	0.000596	0.004765	0.004169	0.011912	0.012507	0.011316	0.010721	0.023824	0.013699	0.017272	0.016677	0.026802	0.019655	0.026802	0.027993	0.026802	0.021441	0.027397	0.018463	0.024419	0.020846	0.025015	0.030971	0.033353	0.02978	0.027993	0.032162	0.023228	0.033949	0.02561	0.026802	0.02561	0.017868	0.015485	0.011316	0.02025	0.019059	0.019059	0.013103	0.017868	0.013103	0.014294
20S12516	0	0	0	0	0	0	0	0	0	0	0.001414	0.000471	0.000471	0.001414	0.002828	0.003299	0.002828	0.001885	0.004713	0.009896	0.008954	0.013195	0.014609	0.010368	0.01508	0.013666	0.027333	0.021678	0.025448	0.026861	0.02639	0.028746	0.025919	0.024034	0.028275	0.031103	0.027333	0.024976	0.030631	0.029218	0.02639	0.025448	0.024976	0.018379	0.024034	0.025448	0.024034	0.013195	0.021206
20S14392	0	0.000122	0.001344	0.001344	0.0011	0.000489	0.002689	0.002689	0.002078	0.002811	0.002933	0.003789	0.003178	0.003055	0.0055	0.006355	0.006844	0.006355	0.009655	0.009533	0.0088	0.011366	0.011489	0.0132	0.011855	0.012344	0.017477	0.014422	0.018211	0.014911	0.020777	0.018577	0.0198	0.021144	0.016866	0.0198	0.023466	0.019066	0.025055	0.018577	0.027988	0.022	0.024444	0.024933	0.029333	0.021511	0.023711	0.017722	0.028355
20S16511	0.000855	0.003787	0.003787	0.005864	0.007086	0.00733	0.008674	0.010018	0.008308	0.010141	0.008919	0.010751	0.010141	0.010385	0.009407	0.011484	0.010018	0.009407	0.010141	0.011729	0.010874	0.01124	0.012095	0.011973	0.010141	0.011484	0.01124	0.010996	0.011484	0.010385	0.010996	0.00953	0.009407	0.008186	0.010507	0.008064	0.009774	0.010507	0.009774	0.00953	0.010629	0.010141	0.009163	0.008308	0.010385	0.008674	0.008308	0.008919	0.00953
20S18397	0	0	0	0	0	0	0	0	0	0.000765	0.001529	0.00102	0.000765	0.002039	0.004588	0.002804	0.008412	0.005353	0.008412	0.006118	0.014275	0.01351	0.015294	0.016314	0.016824	0.018098	0.021667	0.022942	0.021922	0.021157	0.02702	0.026001	0.02702	0.027785	0.02753	0.02651	0.028804	0.027275	0.034158	0.022942	0.030844	0.021667	0.023706	0.023197	0.029059	0.024471	0.021922	0.019883	0.02702
20S18734	0	0	0	0	0	0.001052	0	0.001052	0.004206	0.001052	0.004206	0.003155	0.006309	0.006309	0.008412	0.007361	0.007361	0.005258	0.011567	0.010515	0.010515	0.01367	0.011567	0.02103	0.02103	0.02103	0.028391	0.029443	0.026288	0.025237	0.035752	0.024185	0.031546	0.02734	0.022082	0.024185	0.025237	0.029443	0.02734	0.016824	0.033649	0.02103	0.033649	0.017876	0.02103	0.014721	0.017876	0.018927	0.02103
20S18737	0.018833	0.128617	0.104731	0.071199	0.068902	0.04961	0.040882	0.045935	0.03537	0.032614	0.020671	0.024345	0.019752	0.024345	0.014699	0.015618	0.019752	0.012402	0.009187	0.017455	0.011484	0.00735	0.009646	0.011024	0.00735	0.011024	0.004593	0.00689	0.004593	0.006431	0.00735	0.009187	0.009187	0.005972	0.009646	0.005972	0.004134	0.005053	0.003675	0.005053	0.004134	0.005512	0.003215	0.004593	0.005512	0.004134	0.003215	0.001837	0.003675
20S19149	0	0.001646	0.00588	0.005174	0.007056	0.003998	0.005409	0.00682	0.00635	0.007761	0.007056	0.007996	0.007056	0.009407	0.007291	0.008702	0.006115	0.007761	0.008702	0.007056	0.009172	0.011054	0.007291	0.011054	0.010113	0.009407	0.011759	0.012465	0.011759	0.010818	0.011289	0.010583	0.011994	0.011994	0.012935	0.014346	0.011759	0.011524	0.011054	0.012935	0.011524	0.014111	0.01223	0.013641	0.010818	0.013405	0.015757	0.014346	0.013641
20S20262	0	0	0	0	0	0	0	0	0	0	0	0	0	0.000921	0	0.000921	0.002762	0.000921	0.004604	0.007366	0.008287	0.015654	0.021179	0.029466	0.051565	0.036832	0.051565	0.050645	0.055249	0.034991	0.04512	0.048803	0.042357	0.039595	0.024862	0.035912	0.046961	0.030387	0.026703	0.022099	0.030387	0.02302	0.028545	0.014733	0.023941	0.019337	0.017495	0.010129	0.018416
20S22404	0	0	0	0	0	0	0	0	0.00036	0.000541	0.000721	0.001441	0.005586	0.003604	0.007928	0.009189	0.013514	0.010991	0.015495	0.016757	0.016757	0.016216	0.02018	0.014775	0.023604	0.016937	0.021441	0.016036	0.02	0.016937	0.023784	0.018739	0.018559	0.015315	0.019459	0.018919	0.021441	0.014054	0.02036	0.016757	0.018919	0.015856	0.021802	0.013874	0.026126	0.019099	0.019459	0.017838	0.022523
20S25827	0	0.003413	0.00195	0.005363	0.006338	0.004876	0.006826	0.009751	0.006338	0.011702	0.012189	0.011702	0.016577	0.01609	0.017065	0.017552	0.014139	0.017552	0.013652	0.018528	0.017065	0.013164	0.014627	0.014139	0.012677	0.018528	0.013164	0.017065	0.009751	0.013652	0.01804	0.013652	0.01609	0.020478	0.012677	0.013652	0.010239	0.01609	0.011702	0.012677	0.01804	0.016577	0.013164	0.013164	0.015115	0.012189	0.015115	0.012677	0.013652
20S27537	0	0	0	0	0	0	0	0	0	0	0	0	0.000368	0.000368	0.000737	0	0.001105	0.002211	0.002579	0.004422	0.003316	0.005527	0.005895	0.007369	0.010317	0.008106	0.015844	0.011422	0.018055	0.014738	0.022476	0.020634	0.025055	0.02874	0.026529	0.028371	0.03353	0.024318	0.030951	0.031688	0.032424	0.029108	0.02874	0.032056	0.030951	0.029108	0.024687	0.019897	0.030214
20S28927	0	0	0	0	0	0	0	0	0	0	0.00339	0	0	0	0.00339	0	0	0.00339	0	0	0	0	0	0	0.00339	0	0.00339	0	0	0	0	0.010169	0.00339	0.00339	0.00678	0	0.00339	0	0	0.00339	0	0.00678	0	0	0.00339	0	0.00678	0	0.00678
20S30102	0	0	0	0	0.000249	0	0	0	0	0.000748	0.000498	0.000498	0.001744	0.000498	0.003489	0.002741	0.004984	0.004735	0.006977	0.008223	0.008971	0.010217	0.013456	0.015948	0.019188	0.017194	0.023175	0.018689	0.024171	0.021181	0.031398	0.025417	0.025667	0.026414	0.029654	0.025168	0.031647	0.028906	0.033391	0.028657	0.025417	0.023922	0.02467	0.020184	0.032146	0.028906	0.022178	0.019437	0.021181
20S30670	0	0	0	0	0	0	0.000332	0	0.000332	0.000332	0.000997	0	0.001661	0.000664	0.004651	0.00299	0.003987	0.005648	0.006977	0.006312	0.008638	0.00897	0.008638	0.013621	0.015282	0.01196	0.02093	0.016944	0.022259	0.021595	0.027575	0.022591	0.025581	0.020598	0.029568	0.024585	0.027575	0.017608	0.025249	0.019934	0.02691	0.021262	0.029236	0.027907	0.027243	0.025581	0.025914	0.018605	0.022591
20S32435	0	0	0	0	0	0	0.00038	0.00057	0.001709	0.004177	0.005696	0.007215	0.010253	0.010063	0.011392	0.01424	0.018037	0.01405	0.020315	0.022214	0.023733	0.025252	0.02753	0.025441	0.028859	0.029998	0.034555	0.024492	0.034365	0.024872	0.034365	0.026581	0.030188	0.02753	0.020315	0.026201	0.029239	0.024302	0.029049	0.024112	0.021264	0.017467	0.025441	0.018037	0.015948	0.015758	0.015569	0.015948	0.01405
20S32669	0	0.001242	0.005855	0.00692	0.008162	0.00621	0.007984	0.00763	0.009759	0.009049	0.00763	0.009759	0.012065	0.00763	0.008339	0.006742	0.00763	0.008872	0.008517	0.00763	0.008517	0.008339	0.007807	0.008872	0.007984	0.009581	0.009759	0.008517	0.009581	0.00621	0.008339	0.009049	0.008339	0.010114	0.008162	0.011001	0.009049	0.008339	0.009936	0.008339	0.009049	0.007984	0.011356	0.006033	0.010468	0.011001	0.009049	0.007275	0.008872
20S34097	0.002374	0.029224	0.031963	0.028858	0.029041	0.029406	0.026667	0.025571	0.026119	0.019361	0.027215	0.023927	0.02137	0.020091	0.019909	0.019543	0.018082	0.018447	0.019178	0.018082	0.015525	0.015525	0.012785	0.014977	0.017717	0.012785	0.014064	0.015342	0.013333	0.010046	0.011689	0.010228	0.01242	0.009315	0.010959	0.011507	0.00968	0.009863	0.008584	0.014247	0.008037	0.012237	0.007489	0.009132	0.00895	0.008219	0.007854	0.010046	0.009132
20S34448	0	0	0	0	0	0	0	0	0	0	0.000977	0.000977	0.001954	0.000489	0.002443	0.002443	0.007816	0.006351	0.007816	0.008793	0.013679	0.01661	0.020518	0.010747	0.024426	0.023937	0.023937	0.021006	0.026869	0.019052	0.026869	0.030777	0.019052	0.031265	0.021983	0.021006	0.030777	0.016121	0.03615	0.019052	0.020518	0.030288	0.028823	0.023937	0.026869	0.023449	0.024426	0.015144	0.019541
20S37261	0	0.000823	0.000411	0.003291	0.004525	0.00617	0.006993	0.013986	0.013163	0.014809	0.008638	0.015631	0.01522	0.018922	0.018511	0.015631	0.021802	0.018511	0.015631	0.018511	0.02139	0.022213	0.016454	0.025504	0.019334	0.019334	0.019745	0.017277	0.018511	0.009872	0.015631	0.011929	0.018511	0.020568	0.014809	0.016454	0.01522	0.013986	0.016043	0.012752	0.013575	0.01522	0.010695	0.016454	0.016454	0.010284	0.008227	0.017688	0.01522
20S38419	0	0	0.001254	0.000179	0.000717	0.000896	0.000538	0.001254	0.001971	0.001792	0.001971	0.003584	0.006271	0.003763	0.006988	0.007705	0.009497	0.010572	0.01093	0.009855	0.014334	0.016305	0.016126	0.014693	0.018635	0.016126	0.023293	0.020785	0.027773	0.020426	0.019889	0.023293	0.022218	0.025623	0.025981	0.020964	0.02849	0.023831	0.025264	0.023472	0.025443	0.016485	0.023472	0.019889	0.022935	0.020247	0.020247	0.017918	0.020426
20S38483	0	0	0	0	0	0	0	0	0	0.004577	0.016018	0.016018	0.022883	0.025172	0.04119	0.032037	0.020595	0.04119	0.038902	0.020595	0.036613	0.025172	0.050343	0.029748	0.04119	0.029748	0.029748	0.025172	0.032037	0.04119	0.029748	0.011442	0.025172	0.016018	0.01373	0.006865	0.020595	0.01373	0.016018	0.004577	0.009153	0.022883	0.009153	0.011442	0.011442	0.009153	0.016018	0.016018	0.006865
20S39768	0	0	0	0	0.000173	0.000173	0.000518	0.000345	0.001381	0.002072	0.002417	0.003626	0.004489	0.004489	0.006043	0.006388	0.011395	0.007769	0.016575	0.015366	0.014848	0.015711	0.018992	0.017783	0.024344	0.018992	0.023999	0.0202	0.023481	0.023826	0.025725	0.022272	0.026243	0.025552	0.027106	0.023653	0.023826	0.022272	0.023481	0.023135	0.027106	0.020718	0.024517	0.019337	0.025207	0.020891	0.020373	0.018819	0.023135
20S40358	0	0	0	0	0	0.000439	0	0.000439	0.001757	0.002196	0.001318	0.002635	0.003074	0.003513	0.005709	0.005709	0.007905	0.009662	0.012297	0.010979	0.010979	0.016249	0.017128	0.016689	0.018884	0.019763	0.02152	0.018445	0.02108	0.012736	0.027229	0.023715	0.025033	0.016689	0.030303	0.017128	0.023276	0.02635	0.028546	0.018445	0.024594	0.012736	0.02108	0.020202	0.02108	0.019324	0.014493	0.025033	0.022398
20S40460	0.002027	0.00608	0.009355	0.009822	0.011693	0.011849	0.012317	0.012317	0.012161	0.012473	0.013252	0.010602	0.014967	0.012005	0.012317	0.012005	0.011693	0.014344	0.013876	0.01029	0.014188	0.012785	0.011225	0.012785	0.011537	0.013096	0.012005	0.009043	0.011693	0.009666	0.010914	0.012005	0.010758	0.011225	0.012005	0.010758	0.01029	0.01372	0.00951	0.010446	0.010602	0.009199	0.012629	0.012005	0.009978	0.010758	0.010914	0.010914	0.008107
20S40503	0	0.000797	0.002591	0.002989	0.002192	0.003189	0.005381	0.004185	0.003587	0.006576	0.006576	0.00558	0.006776	0.005181	0.005978	0.007971	0.006975	0.007373	0.003786	0.006377	0.007573	0.006178	0.00558	0.007174	0.006975	0.004783	0.007971	0.008569	0.008968	0.008968	0.009167	0.008768	0.00837	0.010761	0.009366	0.009566	0.010363	0.007373	0.012156	0.010363	0.009765	0.008968	0.010163	0.01116	0.009366	0.00837	0.011359	0.011957	0.01116
20S41129	0	0	0	0	0	0.00015	0.00015	0.000601	0.00015	0.001052	0.000902	0.000902	0.001503	0.001653	0.003758	0.002405	0.00496	0.004509	0.007365	0.008117	0.007816	0.006914	0.010371	0.008868	0.013678	0.00977	0.013528	0.01458	0.018488	0.014129	0.021193	0.018187	0.018187	0.017736	0.020743	0.016233	0.022396	0.018488	0.021945	0.016083	0.025101	0.018939	0.023448	0.019841	0.023899	0.023147	0.01954	0.019239	0.018638
20S43094	0	0.001759	0.003909	0.00821	0.010555	0.010946	0.014269	0.017592	0.018374	0.017396	0.015637	0.02111	0.017787	0.016615	0.01681	0.014855	0.016419	0.015833	0.013292	0.016419	0.017396	0.015051	0.015051	0.017005	0.016028	0.016224	0.015246	0.012901	0.015637	0.017005	0.011532	0.014464	0.013487	0.013878	0.013878	0.012901	0.014073	0.010751	0.012119	0.012901	0.010751	0.011923	0.012119	0.010751	0.010946	0.012705	0.011923	0.011923	0.010555
20S45099	0	0.000339	0.000339	0.001696	0.001526	0.003053	0.003392	0.00424	0.003562	0.002035	0.003562	0.003731	0.003901	0.005767	0.003562	0.003731	0.00424	0.005427	0.003901	0.004071	0.005597	0.003223	0.005767	0.004919	0.00424	0.005427	0.006275	0.00865	0.006445	0.006784	0.005597	0.009498	0.007463	0.009668	0.00848	0.006784	0.007802	0.006445	0.007293	0.00865	0.008311	0.007802	0.010855	0.00865	0.009328	0.009159	0.008989	0.00882	0.012212
20S62049	0	0	0	0	0	0	0	0	0	0	0.001195	0.003586	0.001793	0.004782	0.00538	0.005977	0.00538	0.010759	0.006575	0.00777	0.013748	0.011357	0.010161	0.010161	0.012552	0.011955	0.012552	0.012552	0.019725	0.013748	0.016139	0.023311	0.028691	0.01853	0.01853	0.01853	0.028691	0.021518	0.027496	0.017932	0.023311	0.025105	0.032277	0.022714	0.022116	0.03168	0.026898	0.022714	0.032875
20S63668	0	0	0	0	0	0	0	0	0.000446	0	0	0	0.000446	0.000446	0	0.000446	0.001337	0.003565	0.003119	0.003119	0.004902	0.004902	0.004456	0.004011	0.004011	0.008021	0.010695	0.008467	0.012032	0.009358	0.016488	0.009358	0.014706	0.011586	0.013815	0.010695	0.015152	0.014706	0.020499	0.018271	0.014706	0.016488	0.020499	0.01426	0.019162	0.011586	0.020499	0.008021	0.020945
20S64523	0	0	0	0	0	0	0.001336	0.003562	0.004452	0.007124	0.007569	0.020926	0.011131	0.014248	0.024933	0.027605	0.034728	0.024043	0.040516	0.032947	0.027159	0.032057	0.033838	0.028495	0.034728	0.023152	0.034728	0.021817	0.031167	0.02805	0.02805	0.020926	0.020481	0.024043	0.015138	0.017364	0.024488	0.017809	0.017364	0.021371	0.015138	0.0187	0.016028	0.00935	0.017364	0.012021	0.009795	0.01024	0.01024
20S66784	0	0	0	0	0	0	0	0.000218	0	0.00109	0.000872	0.000654	0.003051	0.003051	0.00523	0.008063	0.010896	0.009588	0.016126	0.016343	0.017215	0.017433	0.019394	0.015036	0.021791	0.023099	0.024624	0.020702	0.0292	0.02397	0.031379	0.027457	0.025714	0.023317	0.028764	0.023099	0.026367	0.023317	0.025714	0.020266	0.027457	0.020484	0.022881	0.01874	0.021355	0.016779	0.018523	0.017433	0.016779
20S68537	0	0	0	0	0	0	0.001215	0	0	0.003038	0.005468	0.016403	0.010328	0.017618	0.018226	0.018226	0.025516	0.023694	0.026124	0.042527	0.038882	0.031592	0.029769	0.026124	0.040097	0.038275	0.040097	0.029162	0.030984	0.021871	0.025516	0.022479	0.028554	0.029769	0.027339	0.018834	0.020656	0.014581	0.020656	0.016403	0.015188	0.013973	0.016403	0.009721	0.014581	0.011543	0.011543	0.008505	0.015188
20S72412	0	0	0	0	0	0	0	0	0	0	0	0.000254	0.000254	0.000254	0.000763	0.001017	0.002543	0.002797	0.005848	0.006356	0.009916	0.010425	0.011187	0.011696	0.016273	0.013984	0.01729	0.016273	0.022121	0.018815	0.024663	0.026443	0.023392	0.021866	0.026951	0.024409	0.024155	0.023392	0.033816	0.021866	0.027206	0.022121	0.028986	0.026189	0.026443	0.022629	0.022883	0.021103	0.024155
20S72695	0	0.002265	0.005789	0.01032	0.008558	0.010068	0.012082	0.010823	0.016109	0.017871	0.014095	0.015857	0.01485	0.01485	0.015605	0.015102	0.015857	0.013088	0.013088	0.012082	0.017367	0.011326	0.012333	0.013843	0.012082	0.013088	0.010571	0.009313	0.01183	0.011326	0.015857	0.01183	0.014347	0.011326	0.014347	0.01334	0.012333	0.01183	0.009816	0.010068	0.009313	0.012585	0.007551	0.008306	0.007299	0.009565	0.009565	0.008809	0.007299
20S72994	0	0	0	0.001228	0.003069	0.004911	0.004297	0.006753	0.004911	0.005525	0.009208	0.006139	0.010436	0.009208	0.008594	0.00798	0.011664	0.007366	0.012277	0.006753	0.012891	0.01105	0.009822	0.011664	0.010436	0.01105	0.012891	0.009208	0.010436	0.012277	0.020258	0.014733	0.013505	0.009822	0.009822	0.006753	0.015347	0.009208	0.013505	0.010436	0.009822	0.015961	0.01105	0.012891	0.017188	0.012277	0.011664	0.012277	0.019644
20S76928	0.000493	0.011177	0.0143	0.012327	0.017751	0.019724	0.019066	0.017258	0.015122	0.013478	0.015943	0.017751	0.013642	0.016108	0.013971	0.015779	0.011999	0.013149	0.012163	0.011999	0.012163	0.012327	0.013149	0.009533	0.013807	0.011012	0.010519	0.011177	0.013642	0.010355	0.009369	0.010684	0.010355	0.011177	0.011999	0.010191	0.010519	0.011012	0.006575	0.010355	0.009698	0.010848	0.008218	0.010848	0.010355	0.011506	0.009862	0.010026	0.011341
20S76970	0	0	0.000434	0.000289	0.001156	0.001301	0.002313	0.002168	0.002602	0.001735	0.004192	0.003469	0.003758	0.00318	0.004047	0.004047	0.004047	0.003614	0.005927	0.001446	0.003758	0.004192	0.004192	0.002891	0.005782	0.004337	0.005637	0.00477	0.005493	0.005204	0.005204	0.003614	0.004192	0.00477	0.003758	0.006216	0.005493	0.003614	0.003903	0.005348	0.005348	0.006071	0.005204	0.005493	0.005637	0.006216	0.006071	0.005927	0.004047
20S79013	0	0.000596	0.005663	0.007452	0.010432	0.01073	0.008942	0.012817	0.008644	0.010134	0.00924	0.009538	0.013115	0.009836	0.009538	0.010134	0.010134	0.010432	0.006855	0.006557	0.008644	0.008942	0.006259	0.009538	0.007452	0.009538	0.008942	0.007452	0.010134	0.005365	0.006557	0.010134	0.005961	0.006557	0.011624	0.008644	0.008942	0.008644	0.007452	0.008048	0.00775	0.007452	0.006557	0.011028	0.005961	0.00924	0.007154	0.011923	0.008346
20S79285	0	0	0	0	0	0	0	0	0	0	0	0.000299	0	0.001196	0.000897	0.001794	0.002093	0.002691	0.003886	0.00568	0.009567	0.009865	0.009567	0.009268	0.017339	0.014051	0.019432	0.018236	0.017937	0.018834	0.020628	0.021226	0.022422	0.02003	0.022422	0.018834	0.019432	0.020628	0.023617	0.016143	0.024514	0.014051	0.024514	0.018535	0.021525	0.022123	0.018535	0.017638	0.017638
20S79685	0.001247	0.025971	0.038645	0.039476	0.032204	0.027633	0.023894	0.024725	0.022231	0.023478	0.022647	0.018907	0.016414	0.018076	0.015167	0.016206	0.014544	0.016829	0.014128	0.014128	0.012466	0.011012	0.012258	0.014128	0.012882	0.011843	0.008726	0.009142	0.008311	0.011843	0.010181	0.009973	0.008726	0.012466	0.009973	0.008311	0.007688	0.009765	0.007272	0.007895	0.006233	0.008103	0.008103	0.006856	0.00748	0.008103	0.007064	0.007895	0.006025
21S00143	0	0	0	0	0	0	0	0	0	0.000258	0	0.000775	0.000517	0.000517	0.000517	0.001033	0.002067	0.005167	0.003875	0.00775	0.004908	0.006975	0.00775	0.008525	0.014983	0.010075	0.010333	0.015242	0.016792	0.01085	0.025316	0.014467	0.018858	0.019117	0.016017	0.014725	0.0217	0.018342	0.016533	0.014208	0.022475	0.0155	0.019117	0.017825	0.015242	0.019117	0.014983	0.016792	0.016792
21S00397	0.000196	0.000588	0.002352	0.002744	0.007252	0.004704	0.008232	0.00882	0.00882	0.01078	0.007056	0.010584	0.011956	0.009016	0.009604	0.011172	0.008428	0.010584	0.009604	0.005684	0.009996	0.010584	0.011368	0.007448	0.009408	0.0098	0.00686	0.011564	0.009016	0.007644	0.00882	0.008232	0.009016	0.009212	0.010388	0.008624	0.012348	0.009016	0.009212	0.008036	0.01078	0.01078	0.008624	0.010192	0.008428	0.008624	0.009016	0.008036	0.009408
21S00536	0	0	0	0	0.000476	0.000715	0.002144	0.000476	0.000953	0.000953	0.001191	0.003335	0.002144	0.003811	0.006908	0.009528	0.013101	0.007623	0.01334	0.019295	0.01596	0.017627	0.017151	0.018342	0.016913	0.013816	0.015245	0.013816	0.016198	0.014769	0.012625	0.016436	0.013101	0.013101	0.011434	0.012149	0.013816	0.010243	0.016675	0.011434	0.014531	0.010958	0.015484	0.008576	0.015722	0.012149	0.012387	0.009052	0.014293
21S03906	0	0.000248	0.000248	0.002483	0.004222	0.006456	0.00447	0.011671	0.012416	0.010926	0.011423	0.009685	0.010678	0.01192	0.010926	0.009933	0.011175	0.012913	0.009933	0.013658	0.007946	0.007946	0.012665	0.008195	0.007946	0.009436	0.011175	0.012416	0.01043	0.007201	0.00894	0.009436	0.010181	0.009436	0.009188	0.01043	0.009188	0.008195	0.00745	0.006705	0.00894	0.007201	0.008691	0.008195	0.006208	0.008195	0.01043	0.009188	0.007201
21S04044	0	0	0	0	0	0	0.000536	0.002145	0	0.001072	0.001072	0.002145	0.003217	0.002681	0.004826	0.005898	0.010188	0.008579	0.018231	0.018767	0.010724	0.016622	0.01555	0.017694	0.020912	0.021984	0.018231	0.027882	0.028954	0.023056	0.034853	0.024665	0.030027	0.02681	0.025201	0.018231	0.026273	0.028418	0.024129	0.027346	0.023056	0.021448	0.030027	0.019303	0.028418	0.017158	0.017158	0.012332	0.021984
21S05085	0	0	0	0	0	0	0	0	0	0	0.000729	0.001094	0.001094	0.000365	0.005106	0.003647	0.005835	0.0062	0.015682	0.017505	0.014588	0.019694	0.0186	0.018235	0.033552	0.020788	0.027352	0.025894	0.03027	0.02954	0.036105	0.026623	0.033187	0.031364	0.026988	0.028446	0.035011	0.03027	0.023705	0.023341	0.029905	0.0186	0.021517	0.022611	0.022976	0.017141	0.020788	0.012764	0.020788
21S06408	0	0	0	0	0	0	0	0	0	0	0	0	0	0	0	0	0	0.000369	0	0.000369	0	0.000369	0.000738	0.001107	0.001107	0.001107	0.000738	0.001844	0.002213	0.001844	0.002951	0.001475	0.00332	0.00332	0.004795	0.004058	0.007008	0.005164	0.005902	0.00332	0.007008	0.008115	0.008853	0.007377	0.006271	0.011804	0.010697	0.007377	0.013648
21S06546	0	0	0	0	0.000395	0.00158	0.00079	0.002766	0.00079	0.001976	0.00158	0.002766	0.004741	0.004741	0.003951	0.004741	0.006322	0.004741	0.004346	0.003951	0.008692	0.005136	0.005927	0.008297	0.007507	0.010668	0.007902	0.007112	0.008692	0.009878	0.006717	0.008692	0.007902	0.013038	0.005927	0.009878	0.010273	0.011458	0.011063	0.013038	0.012248	0.011853	0.010668	0.009482	0.011458	0.012643	0.010668	0.014619	0.011458
21S07024	0	0	0.000436	0.003053	0.009594	0.008722	0.005233	0.004361	0.008286	0.011339	0.011775	0.006978	0.010031	0.006978	0.010031	0.006106	0.010467	0.006542	0.006542	0.008286	0.008286	0.007414	0.006106	0.006978	0.007414	0.006106	0.004361	0.004797	0.007414	0.005669	0.004797	0.012211	0.008286	0.006542	0.007414	0.009594	0.005669	0.006542	0.010031	0.00785	0.008722	0.00785	0.007414	0.006978	0.007414	0.005233	0.008722	0.008722	0.005233
21S07339	0	0.000436	0.001309	0.008293	0.015714	0.017023	0.018769	0.018333	0.019642	0.020079	0.02488	0.026626	0.015714	0.022261	0.019206	0.018333	0.022698	0.020952	0.013531	0.015277	0.016587	0.013095	0.017023	0.019206	0.018333	0.011785	0.014841	0.011785	0.013531	0.012222	0.01615	0.012658	0.013095	0.006547	0.008293	0.009603	0.013968	0.00873	0.00742	0.011349	0.011785	0.010039	0.00873	0.013095	0.00873	0.010912	0.011785	0.008293	0.007857
21S07382	0	0	0.000145	0	0.000727	0.001891	0.000436	0.001309	0.0016	0.002618	0.001891	0.002618	0.002327	0.002327	0.002909	0.002618	0.003491	0.002327	0.002473	0.003927	0.004073	0.003055	0.003491	0.003055	0.003491	0.002327	0.004509	0.003636	0.005382	0.003345	0.004364	0.004073	0.004655	0.005673	0.005382	0.003782	0.005964	0.006255	0.005236	0.005818	0.005818	0.004218	0.005527	0.005673	0.004945	0.0064	0.005527	0.006691	0.006545
21S07782	0	0	0	0	0	0	0	0	0	0	0	0.00029	0.00029	0	0.000871	0.002322	0.005225	0.004935	0.008999	0.015094	0.01103	0.015675	0.020029	0.015675	0.020029	0.019739	0.027576	0.022061	0.024673	0.024964	0.025254	0.027576	0.03106	0.03135	0.034543	0.024093	0.028737	0.027576	0.026125	0.022351	0.03106	0.024673	0.028447	0.0209	0.022932	0.025544	0.023803	0.017126	0.024383
21S07852	0	0.005013	0.013158	0.02287	0.031328	0.032268	0.034461	0.033835	0.031015	0.032581	0.029762	0.029762	0.030388	0.028195	0.02005	0.022243	0.02193	0.01911	0.018484	0.018484	0.017231	0.017857	0.017544	0.014098	0.014411	0.014724	0.012845	0.011591	0.011591	0.012531	0.012845	0.012218	0.013158	0.012218	0.010652	0.013158	0.011278	0.011278	0.010025	0.009712	0.009085	0.006266	0.009085	0.008772	0.006892	0.009085	0.007519	0.007832	0.005639
21S08893	0	0.000602	0.001084	0.001325	0.002168	0.003252	0.003011	0.004457	0.005541	0.004939	0.007227	0.008311	0.007227	0.006264	0.005059	0.008191	0.007107	0.008552	0.008432	0.009275	0.009636	0.009154	0.00807	0.007829	0.009636	0.008914	0.010118	0.008673	0.00807	0.011684	0.008552	0.009395	0.008793	0.006866	0.010961	0.007829	0.008552	0.008673	0.010841	0.007709	0.011563	0.009275	0.009516	0.009998	0.008191	0.011202	0.010359	0.0106	0.010841
21S08897	0	0	0	0	0	0	0	0	0	0	0.000304	0.000304	0.000304	0.000607	0.000911	0.000304	0.001821	0.001518	0.002429	0.002429	0.001214	0.005161	0.005768	0.005161	0.005161	0.005464	0.009715	0.006982	0.009107	0.00759	0.01184	0.00759	0.011233	0.013358	0.016697	0.015483	0.019126	0.018215	0.019429	0.015179	0.017608	0.021251	0.023983	0.017608	0.023072	0.024287	0.022769	0.02034	0.019126
21S09080	0	0.000938	0.007036	0.017355	0.020169	0.026735	0.032364	0.023921	0.033302	0.024859	0.029081	0.020638	0.024859	0.02955	0.02439	0.022514	0.026266	0.016886	0.021107	0.023452	0.022983	0.019231	0.015478	0.015478	0.022514	0.017824	0.015947	0.015009	0.015478	0.012195	0.012195	0.013133	0.011257	0.011257	0.012195	0.015478	0.009381	0.011257	0.008912	0.008443	0.007505	0.008912	0.008443	0.012195	0.011257	0.006098	0.007974	0.008912	0.005629
21S09230	0	0.000294	0.004115	0.010288	0.014991	0.023516	0.024103	0.021458	0.019988	0.023516	0.02381	0.019694	0.023222	0.02381	0.023222	0.021164	0.024985	0.02381	0.02381	0.020576	0.013815	0.019106	0.021458	0.017931	0.02087	0.019106	0.017049	0.019988	0.013521	0.014403	0.015285	0.014991	0.014403	0.014403	0.014403	0.015285	0.013815	0.012346	0.014403	0.01117	0.011758	0.013228	0.012052	0.009994	0.010582	0.008524	0.01117	0.007937	0.0097
21S09574	0	0.000537	0.002687	0.004299	0.006448	0.008598	0.014508	0.00806	0.015046	0.013971	0.01612	0.015583	0.014508	0.019344	0.021494	0.017195	0.017195	0.022031	0.012359	0.022569	0.023643	0.015046	0.020956	0.018807	0.012896	0.020419	0.013971	0.012359	0.014508	0.017195	0.01612	0.01827	0.012896	0.013971	0.017195	0.015046	0.016658	0.015046	0.016658	0.01612	0.013971	0.019882	0.01827	0.012896	0.012896	0.006448	0.012359	0.013971	0.00806
21S11138	0	0	0	0	0	0	0	0	0	0.000171	0.001025	0.000855	0.000684	0	0.000684	0.000855	0.000855	0.000855	0.00188	0.001196	0.001709	0.000855	0.001196	0.002222	0.001367	0.00188	0.002222	0.002564	0.004615	0.003247	0.004102	0.004956	0.005469	0.004956	0.004786	0.005469	0.007349	0.003418	0.008546	0.007349	0.008204	0.00752	0.011109	0.011964	0.012306	0.010938	0.014527	0.013331	0.01316
21S11165	0	0.000152	0.000152	0.001063	0.001367	0.003189	0.003189	0.003189	0.005619	0.003797	0.005619	0.004252	0.004252	0.004708	0.003948	0.003341	0.003948	0.003493	0.00486	0.003037	0.003189	0.0041	0.005315	0.004252	0.003037	0.003797	0.002733	0.003948	0.004556	0.001974	0.003037	0.003189	0.005163	0.003037	0.0041	0.00653	0.006226	0.004252	0.005771	0.005011	0.004556	0.005011	0.006834	0.006074	0.005771	0.00486	0.00653	0.004556	0.006226
21S11503	0	0.000595	0.005359	0.014291	0.017864	0.020048	0.026002	0.027193	0.025804	0.023224	0.023224	0.019254	0.021437	0.019849	0.021834	0.018658	0.019452	0.015681	0.015085	0.013894	0.014093	0.01449	0.015482	0.013894	0.011711	0.011711	0.014688	0.011314	0.012703	0.012902	0.012902	0.010123	0.010123	0.006749	0.012306	0.011711	0.011314	0.009528	0.009925	0.011711	0.009329	0.011116	0.007543	0.009726	0.007543	0.009925	0.008734	0.005756	0.007543
21S11521	0	0	0	0.001577	0.005256	0.006307	0.006045	0.004731	0.008147	0.00657	0.007884	0.009198	0.008936	0.005256	0.008147	0.006045	0.01025	0.006307	0.007622	0.009724	0.00841	0.00841	0.00841	0.006833	0.007096	0.006307	0.005519	0.007096	0.007622	0.006307	0.00657	0.009987	0.009724	0.009198	0.005256	0.006045	0.007884	0.008147	0.009987	0.005782	0.005519	0.007622	0.007359	0.00841	0.009461	0.007096	0.007622	0.009198	0.00657
21S11803	0	0	0	0	0	0	0	0	0	0	0	0	0.000151	0.001211	0.000757	0.001362	0.00227	0.001665	0.002573	0.002724	0.00454	0.005297	0.007113	0.006205	0.009534	0.008021	0.014528	0.010745	0.016192	0.012409	0.017857	0.014528	0.016041	0.015285	0.020278	0.014377	0.02164	0.019522	0.023608	0.016344	0.025272	0.021338	0.024213	0.018008	0.024364	0.025272	0.026332	0.019522	0.02391
21S12197	0	0	0	0	0	0	0	0	0	0	0.000302	0	0	0.000604	0.000907	0.000907	0.000907	0.002418	0.002418	0.002418	0.00272	0.003324	0.004533	0.003929	0.005138	0.006044	0.009066	0.007857	0.012693	0.010577	0.017528	0.012693	0.016017	0.014506	0.015715	0.018132	0.022665	0.019341	0.02327	0.020248	0.025385	0.022665	0.027803	0.025385	0.029918	0.024781	0.025688	0.02327	0.029918
21S12993	0	0	0	0.000585	0.00117	0.001755	0.003511	0.005266	0.007607	0.002926	0.011118	0.008192	0.011703	0.012873	0.019895	0.015214	0.015214	0.02048	0.015214	0.012873	0.015799	0.023406	0.019895	0.016969	0.021065	0.02282	0.017554	0.01931	0.016384	0.013458	0.016384	0.011118	0.012873	0.016384	0.013458	0.017554	0.015799	0.013458	0.018139	0.008777	0.016384	0.012873	0.016384	0.011703	0.010532	0.007607	0.008777	0.009947	0.012288
21S13096	0	0	0	0	0	0	0	0	0	0	0	0	0	0.000607	0.001821	0.001821	0.001821	0.003036	0.00425	0.007286	0.011536	0.011536	0.011536	0.013358	0.020644	0.018822	0.023679	0.022465	0.026108	0.014572	0.033394	0.020644	0.025501	0.029751	0.024287	0.024894	0.026715	0.02793	0.02793	0.029751	0.03218	0.023679	0.021251	0.020644	0.019429	0.025501	0.028537	0.020036	0.022465
21S14063	0	0	0	0.001068	0.002137	0	0	0.002137	0	0.002137	0.004274	0.003205	0.00641	0	0.003205	0.003205	0.002137	0.00641	0.00641	0.005342	0.005342	0.004274	0.008547	0.010684	0.003205	0.007479	0.013889	0.004274	0.008547	0.004274	0.009615	0.013889	0.008547	0.017094	0.010684	0.008547	0.00641	0.008547	0.011752	0.007479	0.010684	0.012821	0.017094	0.011752	0.013889	0.013889	0.013889	0.018162	0.012821
21S14688	0	0	0	0	0	0	0	0	0	0	0	0	0.014286	0	0	0.014286	0.028571	0.028571	0.042857	0	0	0	0.014286	0.028571	0.014286	0.014286	0	0.014286	0	0.042857	0.071429	0.057143	0.014286	0.042857	0.014286	0	0.028571	0.028571	0.057143	0	0.028571	0	0.014286	0.028571	0.057143	0.014286	0.028571	0.042857	0.057143
21S14925	0	0	0	0	0	0	0.000259	0.001034	0.001293	0.000776	0.001293	0.002586	0.001293	0.002069	0.002845	0.004138	0.00362	0.004138	0.008275	0.005948	0.007758	0.007758	0.008534	0.009827	0.017067	0.01293	0.018619	0.014999	0.022498	0.019395	0.024567	0.026118	0.025601	0.024825	0.027411	0.028446	0.034135	0.024308	0.026377	0.029222	0.028704	0.024308	0.029222	0.024567	0.032066	0.026118	0.021722	0.026118	0.024825
21S15145	0	0.00058	0.000967	0.00116	0.001933	0.00232	0.004639	0.006766	0.006766	0.007153	0.009279	0.013338	0.016045	0.012952	0.025324	0.021264	0.027064	0.024164	0.03209	0.031896	0.02977	0.031316	0.031316	0.026097	0.031123	0.03151	0.035569	0.027257	0.030157	0.025517	0.028803	0.026097	0.022424	0.022038	0.021844	0.017398	0.020104	0.016625	0.021458	0.014305	0.016431	0.012179	0.016045	0.015465	0.013338	0.012952	0.012759	0.009859	0.008892
21S17027	0	0	0	0	0.000282	0	0	0.000847	0.000282	0.000282	0	0.002259	0.001129	0.002259	0.0048	0.005082	0.006776	0.0048	0.008187	0.006776	0.009317	0.011293	0.011293	0.014681	0.018351	0.018069	0.018916	0.022586	0.018634	0.014399	0.018634	0.023151	0.017504	0.02061	0.022868	0.022586	0.029927	0.024845	0.026821	0.016657	0.029927	0.022868	0.027668	0.020892	0.02428	0.02428	0.023433	0.018069	0.02795
21S18757	0	0	0	0.000548	0.000822	0.002465	0.002465	0.003835	0.001917	0.00493	0.003835	0.004108	0.004108	0.006026	0.008217	0.007943	0.007669	0.008491	0.013969	0.010682	0.014517	0.009586	0.018077	0.01123	0.019173	0.020542	0.022733	0.01479	0.029855	0.020268	0.029855	0.025746	0.031498	0.02739	0.024377	0.02739	0.034511	0.023555	0.030677	0.025746	0.029855	0.025746	0.030677	0.020542	0.02739	0.017803	0.024103	0.020268	0.025199
21S18798	0	0	0	0	0	0	0.00065	0	0	0.00065	0	0.002601	0.002601	0.002601	0.008453	0.009103	0.008453	0.009753	0.011704	0.013004	0.016905	0.014954	0.020156	0.024057	0.03186	0.019506	0.03316	0.022757	0.031209	0.024707	0.036411	0.026658	0.029259	0.028609	0.035111	0.022107	0.029909	0.023407	0.031209	0.016905	0.029909	0.020156	0.015605	0.019506	0.022757	0.019506	0.018856	0.013004	0.012354
21S19087	0	0	0	0	0	0.000178	0.000178	0.000357	0.001427	0.003032	0.003389	0.004815	0.005707	0.008382	0.012663	0.013733	0.013554	0.012306	0.018905	0.019797	0.016943	0.020332	0.019975	0.021402	0.026752	0.017478	0.028536	0.021759	0.02479	0.024434	0.03567	0.028179	0.025861	0.026039	0.030498	0.026396	0.033351	0.023185	0.030676	0.024612	0.03353	0.022472	0.029784	0.019262	0.024434	0.02372	0.01623	0.015338	0.016051
21S19844	0	0	0	0	0	0	0	0	0.000321	0.00225	0.001768	0.00225	0.004339	0.004821	0.007071	0.007392	0.008677	0.007231	0.008999	0.01157	0.012534	0.010445	0.01398	0.013659	0.015587	0.014302	0.019926	0.01623	0.018641	0.016712	0.020569	0.019123	0.024265	0.020247	0.023622	0.018801	0.021533	0.019283	0.026032	0.019605	0.02539	0.020087	0.022979	0.019123	0.023301	0.01848	0.017837	0.016069	0.020247
21S20424	0	0	0	0.000619	0.00031	0.00031	0.000619	0.001548	0.001238	0.001857	0.001238	0.000929	0.002167	0.003095	0.001857	0.002167	0.004024	0.003714	0.004952	0.004952	0.002476	0.004333	0.004333	0.005571	0.004333	0.005262	0.007428	0.005262	0.007428	0.007428	0.008357	0.008976	0.009595	0.009285	0.010833	0.010833	0.010833	0.010833	0.01238	0.009285	0.012071	0.01238	0.01269	0.012071	0.013618	0.011452	0.013309	0.011761	0.01269
21S20722	0	0	0	0	0	0	0.000271	0.000814	0	0.000271	0.000271	0.000543	0.001357	0.0019	0.0019	0.001085	0.002714	0.002985	0.006784	0.00597	0.004342	0.004613	0.007056	0.005156	0.007598	0.007056	0.008141	0.007327	0.01384	0.009498	0.013569	0.011669	0.01384	0.010312	0.014111	0.010855	0.017639	0.012483	0.017639	0.016011	0.018996	0.017096	0.021981	0.01791	0.022252	0.019539	0.020353	0.017368	0.021438
21S21866	0	0	0	0	0	0	0	0	0	0.000833	0.000833	0.000833	0.000833	0.004167	0.0025	0.004167	0.003333	0.0025	0.005	0.004167	0.0075	0.008333	0.005833	0.009167	0.008333	0.010833	0.0125	0.0125	0.014167	0.0175	0.018333	0.015	0.013333	0.015	0.028333	0.025833	0.030833	0.025	0.0275	0.024167	0.030833	0.023333	0.041667	0.023333	0.040833	0.031667	0.024167	0.024167	0.029167
21S22216	0	0	0	0	0	0	0	0.00034	0.003738	0.005776	0.005097	0.006116	0.004417	0.004757	0.004757	0.005776	0.009514	0.008155	0.011893	0.013592	0.010873	0.009854	0.018349	0.015291	0.023445	0.020727	0.028882	0.026164	0.039416	0.029562	0.028542	0.0316	0.033979	0.0316	0.031261	0.027863	0.033639	0.026504	0.034319	0.028542	0.027183	0.022766	0.026164	0.020727	0.026164	0.020727	0.016989	0.017329	0.017329
21S22452	0	0	0	0.00227	0.00454	0.00227	0.003405	0.001135	0.001135	0.003405	0.00454	0.00227	0.005675	0.005675	0.005675	0.00681	0.00227	0	0.007946	0.005675	0.005675	0.003405	0.00454	0.00454	0.005675	0.003405	0.003405	0.00681	0.00681	0.003405	0.00454	0.003405	0.005675	0.010216	0.009081	0.005675	0.001135	0.005675	0.00454	0.005675	0.00681	0.00454	0.00681	0.003405	0.00454	0.009081	0.005675	0.010216	0.005675
21S22761	0.000362	0.000362	0.002892	0.002169	0.003977	0.003254	0.002892	0.005061	0.004338	0.0047	0.006146	0.006869	0.0094	0.007231	0.008677	0.006508	0.0094	0.007954	0.007231	0.007592	0.007231	0.008677	0.010123	0.0094	0.008677	0.005061	0.007592	0.007592	0.006146	0.007231	0.007954	0.007954	0.010123	0.006508	0.012654	0.010123	0.009038	0.009761	0.008677	0.010484	0.010123	0.010123	0.0094	0.010846	0.007954	0.011208	0.011931	0.009038	0.013377
21S23804	0	0	0	0	0	0	0.001524	0	0.003049	0.006098	0.006098	0.004573	0.009146	0.012195	0.009146	0.006098	0.009146	0.015244	0.006098	0.012195	0.01372	0.012195	0.022866	0.02439	0.021341	0.018293	0.019817	0.021341	0.022866	0.01372	0.028963	0.028963	0.019817	0.019817	0.027439	0.016768	0.033537	0.019817	0.018293	0.02439	0.02439	0.028963	0.015244	0.021341	0.019817	0.025915	0.019817	0.004573	0.016768
21S24190	0	0.000239	0.000716	0.000239	0.000239	0.000716	0.001193	0.002625	0.004057	0.005251	0.00358	0.00358	0.004296	0.00716	0.006683	0.004773	0.004535	0.00358	0.008353	0.005728	0.007876	0.006444	0.006683	0.003819	0.009069	0.007876	0.006921	0.009069	0.007637	0.006444	0.009308	0.004773	0.008115	0.010263	0.013126	0.008353	0.010024	0.011456	0.009547	0.009547	0.008115	0.009069	0.011695	0.010263	0.012411	0.010501	0.012649	0.009547	0.010263
21S24235	0	0	0	0	0	0	0	0.000689	0.001033	0.001378	0.002756	0.002756	0.004823	0.004823	0.006889	0.008956	0.011023	0.015157	0.014123	0.018946	0.015157	0.025146	0.02308	0.025146	0.026524	0.02928	0.036858	0.024802	0.031691	0.02618	0.034792	0.029625	0.027558	0.034103	0.030313	0.024457	0.033414	0.022046	0.026869	0.018946	0.022735	0.021013	0.021702	0.013779	0.017913	0.016535	0.012056	0.012401	0.011023
21S24600	0	0.002516	0.002516	0.001677	0.004193	0.004193	0.002935	0.003774	0.005451	0.006709	0.004612	0.006289	0.005031	0.005451	0.005451	0.007966	0.007966	0.006289	0.005031	0.00587	0.006709	0.007547	0.006289	0.005451	0.007128	0.00587	0.008386	0.007547	0.012159	0.008386	0.005031	0.00587	0.007547	0.008386	0.009644	0.007966	0.007966	0.007966	0.010901	0.010063	0.008386	0.008805	0.009644	0.011321	0.007966	0.00587	0.013836	0.010482	0.006709
21S26183	0	0	0	0	0.000225	0	0	0	0.000225	0.000225	0.000675	0.001125	0.0009	0.00045	0.002925	0.0027	0.00225	0.002475	0.005174	0.005174	0.006524	0.006974	0.007199	0.006749	0.011249	0.006749	0.010124	0.014623	0.013948	0.014173	0.015523	0.017773	0.015523	0.019348	0.022047	0.015973	0.021372	0.017773	0.022497	0.018223	0.027447	0.015973	0.024072	0.018898	0.025422	0.022272	0.018448	0.020247	0.020247
21S26628	0.000601	0.002402	0.003804	0.004805	0.003403	0.003604	0.003604	0.005205	0.003604	0.004805	0.003804	0.002603	0.005606	0.004605	0.005205	0.004404	0.005606	0.005205	0.005405	0.005806	0.004004	0.004404	0.005005	0.005405	0.004805	0.004204	0.008408	0.004605	0.005806	0.005806	0.008609	0.007608	0.006206	0.008208	0.006807	0.007808	0.007207	0.007407	0.008408	0.006406	0.007808	0.006607	0.009009	0.007207	0.00961	0.00961	0.009209	0.008208	0.008809
21S28564	0	0	0.00028	0	0	0.0014	0.00056	0.00084	0.00112	0.00084	0.0014	0.0014	0.0014	0.00112	0.00168	0.00056	0.0014	0.00168	0.00168	0.00252	0.00196	0.003639	0.00224	0.00308	0.00168	0.00196	0.003359	0.00196	0.00168	0.003919	0.004199	0.00224	0.00308	0.003359	0.00224	0.004479	0.003919	0.004199	0.003919	0.004199	0.005879	0.005039	0.005599	0.00308	0.005319	0.004479	0.005039	0.005879	0.006719
21S30125	0	0	0	0.000292	0.000292	0.001458	0.001166	0	0.000875	0.001458	0.000875	0.001458	0.003207	0.001458	0.002332	0.002041	0.002624	0.002041	0.002332	0.003499	0.003499	0.004082	0.004665	0.004956	0.00379	0.004956	0.005831	0.003499	0.003207	0.005539	0.007289	0.006122	0.006706	0.006706	0.008455	0.009621	0.004665	0.007289	0.004373	0.008163	0.00379	0.007872	0.006122	0.005539	0.010204	0.010496	0.009329	0.01137	0.01312
21S30550	0	0.000273	0.002457	0.009009	0.013377	0.022113	0.024843	0.027027	0.033579	0.032487	0.030303	0.029211	0.031122	0.024024	0.022113	0.022659	0.023478	0.019929	0.021021	0.022113	0.020202	0.01911	0.01911	0.015015	0.019383	0.018018	0.019656	0.018291	0.010101	0.01638	0.015834	0.014742	0.012012	0.013104	0.014196	0.010374	0.01092	0.012012	0.008463	0.007917	0.010374	0.01092	0.00819	0.008463	0.006552	0.009828	0.006825	0.007644	0.008463
21S30673	0	0.001124	0.002436	0.003936	0.003373	0.006559	0.007309	0.008808	0.008246	0.008808	0.012556	0.012556	0.01443	0.015742	0.014243	0.015555	0.017804	0.013306	0.013868	0.014993	0.01949	0.01949	0.016117	0.015742	0.017241	0.014805	0.019678	0.012931	0.01443	0.016117	0.014618	0.013493	0.01518	0.01443	0.017429	0.012744	0.011807	0.014805	0.008808	0.01087	0.011807	0.012369	0.010495	0.012744	0.010682	0.01443	0.011619	0.008621	0.011432
21S30975	0	0	0	0	0	0	0	0	0	0	0	0	0	0	0.001256	0.001256	0.001256	0.001256	0	0.001256	0.001256	0.007538	0.012563	0.008794	0.006281	0.01005	0.013819	0.006281	0.020101	0.015075	0.022613	0.026382	0.027638	0.021357	0.028894	0.027638	0.025126	0.017588	0.03392	0.028894	0.030151	0.030151	0.03392	0.020101	0.023869	0.038945	0.020101	0.020101	0.023869
21S30992	0	0	0	0	0	0	0	0	0	0	0	0	0	0	0	0	0	0.001958	0.001305	0.000653	0.003264	0.005875	0.005875	0.004569	0.009791	0.005875	0.006527	0.008486	0.015666	0.012402	0.009791	0.012402	0.015013	0.012402	0.020888	0.015013	0.022193	0.022193	0.022193	0.015013	0.02154	0.022846	0.029373	0.016971	0.02154	0.024151	0.022846	0.01893	0.030679
21S31026	0	0	0	0	0	0	0	0	0.001488	0.001488	0.004464	0	0	0.001488	0	0	0	0	0	0.001488	0	0.00744	0.002976	0.011905	0.001488	0.002976	0.008929	0.002976	0.005952	0.00744	0.001488	0.004464	0.00744	0.008929	0.005952	0.011905	0.019345	0.014881	0.010417	0.022321	0.016369	0.008929	0.026786	0.010417	0.017857	0.00744	0.014881	0.016369	0.008929
21S31855	0	0	0	0	0	0	0	0	0	0	0	0	0	0	0.000214	0.000214	0.000642	0.00107	0.000214	0.00107	0.001712	0.001926	0.002783	0.003639	0.00214	0.003425	0.005993	0.006207	0.006849	0.004495	0.008562	0.007277	0.009632	0.009418	0.013271	0.005565	0.010702	0.010274	0.011558	0.010916	0.012628	0.013271	0.014555	0.012628	0.013057	0.012842	0.0122	0.012414	0.016481
21S32873	0	0	0	0	0	0	0	0	0	0	0	0.000188	0	0.000188	0.000188	0.000563	0.000376	0.000563	0.000563	0.000751	0.00169	0.001878	0.002066	0.002817	0.00263	0.004132	0.003381	0.005447	0.007889	0.006198	0.007513	0.009391	0.008077	0.008828	0.01296	0.008828	0.015214	0.013336	0.01991	0.013899	0.016341	0.016717	0.019722	0.019534	0.022915	0.0216	0.0216	0.017092	0.024793
21S33117	0	0	0	0	0	0	0	0	0	0	0.000594	0.002971	0.002674	0.002674	0.005051	0.004456	0.004753	0.008616	0.012775	0.01426	0.014557	0.016043	0.019014	0.013072	0.026144	0.017825	0.0306	0.018717	0.028223	0.019608	0.027926	0.02347	0.021093	0.026144	0.02347	0.022876	0.029115	0.022282	0.02555	0.020499	0.023767	0.022282	0.028818	0.016934	0.025253	0.024361	0.020499	0.017825	0.019905
21S33306	0	0	0.006726	0.006726	0.005605	0.002242	0.003363	0.004484	0.003363	0.003363	0.006726	0.002242	0.005605	0.006726	0.003363	0.004484	0.008969	0.008969	0.004484	0.003363	0.006726	0.007848	0.005605	0.007848	0.008969	0.006726	0.008969	0.011211	0.011211	0.013453	0.012332	0.005605	0.006726	0.008969	0.008969	0.01009	0.007848	0.008969	0.006726	0.007848	0.008969	0.007848	0.004484	0.011211	0.011211	0.01009	0.006726	0.007848	0.008969
21S33683	0	0	0	0	0	0	0	0	0.000219	0	0.000219	0.000439	0.000439	0.002194	0.002852	0.00351	0.006143	0.005265	0.008995	0.010531	0.012725	0.01075	0.01097	0.013383	0.017771	0.014699	0.014699	0.016235	0.021939	0.016674	0.01821	0.014261	0.019965	0.016674	0.014041	0.013822	0.016235	0.015796	0.017113	0.015796	0.018429	0.016016	0.016016	0.014041	0.016455	0.016235	0.017113	0.015796	0.016455
21S33691	0	0	0.001626	0.002438	0.003793	0.003522	0.005148	0.005419	0.003522	0.003793	0.005148	0.005419	0.005148	0.005148	0.00569	0.003251	0.00596	0.005419	0.007857	0.004606	0.004877	0.005419	0.006231	0.003793	0.004606	0.003793	0.007044	0.003522	0.00596	0.005148	0.003251	0.006231	0.002709	0.006773	0.007315	0.005148	0.006231	0.004877	0.005419	0.00569	0.004064	0.00596	0.006231	0.004335	0.006773	0.007044	0.005148	0.00569	0.006773
21S33701	0	0	0	0	0	0	0	0	0	0	0	0	0	0.000228	0	0	0.000685	0.000457	0.000228	0.000685	0.001141	0.000685	0.000913	0.00137	0.002283	0.001826	0.002511	0.002054	0.002739	0.004109	0.003652	0.005478	0.004565	0.005478	0.006391	0.005706	0.005935	0.006848	0.008446	0.009587	0.010956	0.009359	0.008902	0.010043	0.013924	0.012326	0.011869	0.012326	0.01575
21S34086	0	0	0	0	0	0	0	0	0	0	0	0	0.000165	0	0	0.000165	0.000329	0.000165	0.000823	0.000987	0.002139	0.002961	0.002303	0.002139	0.004771	0.006087	0.00658	0.00658	0.009048	0.007896	0.010693	0.008719	0.013325	0.01316	0.013818	0.00839	0.016779	0.012996	0.017766	0.016615	0.019905	0.014805	0.025333	0.019082	0.022372	0.021879	0.021056	0.019082	0.023853
21S34102	0	0	0	0	0	0	0	0	0	0	0	0	0.000316	0	0.001579	0.002843	0.004422	0.003474	0.008528	0.007896	0.010423	0.00537	0.010423	0.012634	0.013898	0.010107	0.013582	0.016109	0.015477	0.013898	0.015161	0.014529	0.015793	0.01832	0.01674	0.013582	0.014214	0.015477	0.016425	0.012003	0.019583	0.018636	0.023373	0.01674	0.025268	0.018636	0.020846	0.018004	0.02211
21S34182	0	0	0	0	0	0	0.00019	0.000381	0.001142	0.003427	0.003617	0.005901	0.007424	0.008186	0.011232	0.010089	0.013135	0.009138	0.013326	0.014087	0.0158	0.014849	0.014658	0.013706	0.017133	0.014658	0.019608	0.017323	0.019608	0.017514	0.023606	0.024177	0.023225	0.023796	0.023606	0.021321	0.02094	0.019227	0.021131	0.018275	0.026461	0.019608	0.023606	0.018085	0.024557	0.025128	0.017514	0.017323	0.018656
21S35218	0.000792	0.021386	0.040396	0.051089	0.055842	0.052673	0.055842	0.035248	0.036436	0.030099	0.030891	0.026535	0.026535	0.020198	0.022574	0.020594	0.018614	0.017822	0.018218	0.012277	0.011089	0.013465	0.012673	0.012277	0.009901	0.008713	0.007525	0.009109	0.008713	0.006733	0.007525	0.005149	0.005941	0.009109	0.007921	0.007129	0.005941	0.006337	0.002376	0.004752	0.005941	0.00396	0.006337	0.004356	0.005545	0.005941	0.005545	0.005149	0.005941
21S35857	0	0	0	0	0	0	0.000252	0	0.000252	0.000755	0.000504	0.001007	0.001259	0.000755	0.002014	0.001762	0.002769	0.004028	0.003776	0.003525	0.005539	0.007301	0.005035	0.009315	0.009063	0.007805	0.011833	0.012336	0.011833	0.011078	0.015609	0.016868	0.016365	0.019637	0.021903	0.018882	0.02291	0.016365	0.025932	0.022155	0.033233	0.023917	0.030211	0.024169	0.028953	0.027946	0.021903	0.022407	0.031219
21S36282	0	0	0	0	0	0.000412	0.000412	0	0.001237	0.002474	0.001237	0.002887	0.002474	0.003299	0.003711	0.002474	0.003299	0.004124	0.002887	0.004124	0.002887	0.005773	0.004124	0.005773	0.006598	0.005773	0.004948	0.004948	0.002474	0.007835	0.011959	0.007423	0.009485	0.007835	0.008247	0.007423	0.00701	0.00866	0.007835	0.00866	0.011959	0.007423	0.00866	0.00701	0.009897	0.009485	0.00701	0.011959	0.011134
21S37140	0	0.002015	0.003023	0.004031	0.003695	0.003023	0.003023	0.003695	0.003359	0.003695	0.003359	0.002687	0.005375	0.003359	0.003695	0.005039	0.004031	0.003695	0.003023	0.002351	0.003695	0.004703	0.004703	0.006718	0.005039	0.005375	0.005039	0.004367	0.005375	0.006046	0.008062	0.003695	0.007726	0.005039	0.00739	0.004703	0.00571	0.004031	0.00739	0.006046	0.005375	0.006382	0.007054	0.008398	0.006046	0.00571	0.010077	0.008734	0.007726
21S37898	0	0	0	0	0	0	0	0.00041	0.000683	0.00041	0.00041	0.000137	0.001092	0.001092	0.001912	0.000956	0.001912	0.001365	0.002185	0.001502	0.002594	0.003004	0.002321	0.002594	0.003413	0.00314	0.004915	0.002867	0.004779	0.004779	0.004369	0.004096	0.005871	0.008329	0.0071	0.005325	0.008875	0.007783	0.011469	0.008465	0.012288	0.008738	0.012561	0.007236	0.014746	0.014336	0.014063	0.011196	0.016111
21S37941	0	0	0	0	0	0	0	0.000257	0	0	0	0	0	0.000257	0.00077	0.001283	0.000257	0.001283	0.00231	0.00154	0.003593	0.002823	0.002567	0.00385	0.004107	0.00462	0.00693	0.007957	0.006417	0.007444	0.012577	0.00924	0.012064	0.015657	0.016427	0.015144	0.019251	0.015914	0.016427	0.018737	0.019251	0.021047	0.022844	0.020021	0.021304	0.025154	0.025924	0.023357	0.024384
21S38305	0	0	0.000462	0.000462	0.000923	0.000923	0.000462	0.000462	0.002308	0.003232	0.00277	0.002308	0.003232	0.005078	0.00554	0.00554	0.004155	0.004617	0.003232	0.006925	0.004617	0.004155	0.003232	0.00554	0.004617	0.005078	0.00554	0.003693	0.003232	0.006002	0.004617	0.006925	0.005078	0.006464	0.00554	0.003232	0.006464	0.006464	0.005078	0.006464	0.008772	0.006464	0.00831	0.00554	0.006925	0.006002	0.007387	0.006002	0.00554
21S39169	0	0	0	0	0	0.000272	0.000272	0	0	0	0.000544	0.000816	0.000544	0.001088	0.002448	0.003264	0.003808	0.003808	0.004897	0.004081	0.007617	0.006801	0.005985	0.008161	0.010337	0.006801	0.011697	0.01197	0.01605	0.011153	0.016866	0.016866	0.013058	0.01469	0.020675	0.019314	0.019859	0.017682	0.022579	0.019042	0.022307	0.016866	0.024483	0.021763	0.024211	0.020947	0.025299	0.01741	0.023939
21S39523	0	0.003676	0.007353	0.025735	0.022059	0.011029	0.022059	0.014706	0.025735	0.014706	0.014706	0.018382	0.011029	0.022059	0.018382	0.029412	0.033088	0.029412	0.003676	0.014706	0.011029	0.025735	0.040441	0.003676	0.014706	0.022059	0.018382	0.022059	0.011029	0.033088	0.011029	0.036765	0.007353	0.018382	0.011029	0.014706	0.003676	0.007353	0.007353	0.007353	0.014706	0.011029	0.007353	0.018382	0.011029	0.003676	0.003676	0.007353	0.022059
21S42100	0.000128	0.00115	0.00345	0.003577	0.003961	0.005749	0.007027	0.005366	0.008432	0.009199	0.010221	0.010221	0.009582	0.009199	0.010221	0.010477	0.009582	0.011626	0.012393	0.010221	0.01316	0.011243	0.013032	0.012393	0.012904	0.01316	0.014948	0.012776	0.012137	0.011882	0.014309	0.014054	0.014054	0.011626	0.01316	0.012137	0.014309	0.014054	0.011882	0.014437	0.013287	0.015076	0.011626	0.014054	0.014309	0.013415	0.014182	0.013287	0.013032
21S42882	0	0	0.004728	0.004334	0.009456	0.009456	0.01379	0.019701	0.018519	0.016942	0.024035	0.020489	0.018913	0.024823	0.027187	0.018519	0.033097	0.020489	0.033097	0.029157	0.021671	0.028369	0.027581	0.026005	0.022853	0.022459	0.025611	0.022853	0.020489	0.014184	0.018519	0.019701	0.014578	0.011426	0.020489	0.01379	0.01379	0.011032	0.016548	0.015366	0.014972	0.019701	0.01576	0.011426	0.010638	0.008668	0.01182	0.010244	0.010244
21S45012	0	0	0	0	0	0	0	0	0	0.000448	0	0	0.001794	0.000448	0.002242	0.003139	0.003587	0.001794	0.004484	0.00583	0.006726	0.007623	0.012108	0.008969	0.013901	0.011659	0.017937	0.010314	0.013004	0.016592	0.017489	0.015695	0.015695	0.022422	0.021525	0.019731	0.021973	0.018386	0.032287	0.020628	0.026009	0.027354	0.021525	0.019283	0.02287	0.023318	0.020179	0.017937	0.022422
21S45257	0	0	0	0	0	0	0	0	0	0.000409	0	0.000409	0.000409	0.000409	0.000409	0.002046	0	0.002046	0.002046	0.002046	0.002864	0.00491	0.004092	0.004501	0.003682	0.007365	0.010229	0.008592	0.010638	0.009411	0.023732	0.013502	0.015548	0.020867	0.025368	0.020867	0.028232	0.022504	0.027414	0.022504	0.026187	0.025368	0.027414	0.027005	0.031915	0.026596	0.028232	0.027823	0.041735
21S45477	0	0	0	0	0	0.000256	0	0.000256	0.000256	0.000512	0.001023	0.000512	0.001535	0.002558	0.004861	0.003837	0.006907	0.005116	0.012791	0.015861	0.016372	0.018675	0.018675	0.017652	0.024815	0.022256	0.029163	0.023535	0.034792	0.023024	0.033001	0.032233	0.035559	0.029675	0.030443	0.030443	0.030698	0.025326	0.028652	0.023535	0.031466	0.021745	0.026605	0.023535	0.022512	0.019442	0.019698	0.015093	0.023024
21S45905	0	0	0	0	0	0	0	0.001021	0	0.001021	0.000681	0.003063	0.001361	0.002723	0.003744	0.004084	0.004765	0.007828	0.005786	0.009871	0.008169	0.011913	0.014295	0.014976	0.01872	0.014636	0.024847	0.022124	0.022464	0.02757	0.031314	0.025528	0.031314	0.02757	0.033016	0.025187	0.031995	0.028591	0.034377	0.023145	0.023826	0.022124	0.028931	0.019741	0.022124	0.022805	0.020762	0.020422	0.020422
21S48352	0	0	0	0	0	0	0	0.010101	0	0	0	0.020202	0.010101	0	0.010101	0.010101	0.010101	0	0.010101	0.020202	0.010101	0.030303	0	0.020202	0.040404	0.010101	0.010101	0.020202	0.020202	0.030303	0.020202	0.020202	0.010101	0.050505	0.030303	0.020202	0.020202	0.010101	0.020202	0.040404	0.050505	0	0.010101	0	0.010101	0.020202	0.020202	0.010101	0.030303
21S49631	0	0	0	0	0	0	0	0	0	0	0	0.000325	0	0.000325	0.000325	0	0.000651	0.000976	0.001952	0.001627	0.000976	0.001627	0.000651	0.002602	0.003578	0.004229	0.006181	0.005205	0.004554	0.003578	0.005856	0.005856	0.006181	0.006831	0.009759	0.008458	0.011386	0.006506	0.014639	0.008458	0.013663	0.011061	0.014639	0.012687	0.014964	0.012362	0.012362	0.017892	0.021796
21S50080	0	0	0	0	0	0	0	0.000222	0.000665	0.000887	0.001109	0.000665	0.001774	0.000887	0.001331	0.001774	0.003548	0.003327	0.005101	0.003992	0.006432	0.007319	0.007762	0.007762	0.007984	0.010424	0.009758	0.011532	0.018186	0.012198	0.018629	0.017077	0.01619	0.016855	0.021734	0.019738	0.01996	0.020847	0.025061	0.024174	0.028831	0.019738	0.026835	0.018186	0.0224	0.023509	0.026392	0.018186	0.025283
21S50208	0.00083	0.004981	0.006227	0.011623	0.016189	0.014529	0.014529	0.012038	0.01868	0.019925	0.013699	0.01702	0.012038	0.012038	0.015359	0.011208	0.013699	0.010793	0.016189	0.012868	0.016604	0.014114	0.011208	0.01785	0.011208	0.017435	0.011623	0.015774	0.011623	0.016189	0.013699	0.012453	0.013699	0.013284	0.013699	0.015359	0.009548	0.013284	0.014529	0.008717	0.010793	0.012038	0.011623	0.012868	0.010378	0.010378	0.014529	0.009963	0.011623
21S50469	0	0	0	0	0	0	0	0.000358	0.000716	0	0.001073	0.001789	0.003936	0.002504	0.005009	0.003578	0.006082	0.002504	0.00966	0.008587	0.008229	0.01288	0.008945	0.011807	0.012522	0.016816	0.015385	0.013953	0.023614	0.020394	0.029696	0.02254	0.021109	0.02576	0.027191	0.02254	0.035063	0.030769	0.031843	0.035778	0.029696	0.026834	0.046154	0.031843	0.037925	0.024687	0.028623	0.021467	0.031485
21S50489	0	0	0.000404	0.000404	0.001213	0.000404	0.002829	0.001617	0.002425	0.002021	0.004042	0.003234	0.004446	0.008892	0.006467	0.008488	0.00485	0.008084	0.008084	0.00485	0.008084	0.010105	0.007276	0.008892	0.00768	0.006063	0.009297	0.00768	0.011318	0.006063	0.006467	0.007276	0.009297	0.008488	0.008488	0.00768	0.007276	0.013339	0.008892	0.006467	0.010914	0.006063	0.00768	0.009297	0.010105	0.014956	0.013339	0.015764	0.013339
21S51795	0.000977	0.019218	0.03355	0.039088	0.034528	0.036156	0.034202	0.023779	0.02215	0.021173	0.019218	0.027362	0.016287	0.024756	0.016287	0.01759	0.013029	0.016938	0.016287	0.018241	0.015309	0.011726	0.010749	0.009772	0.012378	0.013681	0.010098	0.009446	0.013029	0.013681	0.013355	0.015309	0.007166	0.009772	0.008143	0.009121	0.015961	0.010749	0.008469	0.011401	0.011726	0.008795	0.010423	0.011401	0.009772	0.009121	0.008795	0.008795	0.007818
21S52235	0	0	0	0	0	0	0.001486	0	0	0	0.002972	0	0.001486	0	0	0.002972	0.001486	0	0	0.002972	0.007429	0.002972	0.001486	0.004458	0.002972	0.001486	0.001486	0.005944	0.011887	0.008915	0.010401	0.008915	0.004458	0.013373	0.007429	0.020802	0.02526	0.013373	0.013373	0.034175	0.013373	0.028232	0.022288	0.013373	0.023774	0.023774	0.014859	0.02526	0.023774
21S53049	0.000781	0.003903	0.004684	0.004684	0.002342	0.002342	0.000781	0.003903	0.001561	0.002342	0.003903	0.001561	0.001561	0.002342	0.002342	0.003903	0.002342	0.003123	0.002342	0.003123	0.002342	0.003123	0.001561	0.001561	0.002342	0.003123	0.003903	0.001561	0.002342	0.001561	0.002342	0.004684	0.004684	0.002342	0.001561	0.001561	0.004684	0.004684	0.005464	0.004684	0.006245	0.006245	0.005464	0.003903	0.006245	0.006245	0.007026	0.003903	0.005464
21S53698	0.000172	0.001721	0.001893	0.003786	0.002925	0.00413	0.005163	0.006023	0.006195	0.003958	0.006711	0.003098	0.004991	0.005335	0.006711	0.005507	0.008949	0.006883	0.006367	0.005163	0.008088	0.006539	0.005851	0.005507	0.007572	0.006539	0.006367	0.006367	0.00826	0.008604	0.007228	0.007056	0.007056	0.008949	0.006883	0.007572	0.010842	0.009121	0.007056	0.009293	0.010497	0.007572	0.008776	0.008604	0.00826	0.010497	0.008432	0.010497	0.011186
21S54378	0	0.009156	0.030085	0.044474	0.054284	0.058862	0.064094	0.061478	0.056246	0.052322	0.034663	0.043165	0.028777	0.032047	0.026161	0.020275	0.022891	0.021583	0.01308	0.018967	0.020929	0.012426	0.011772	0.00981	0.015043	0.010464	0.011118	0.012426	0.009156	0.011118	0.010464	0.005232	0.009156	0.00327	0.007848	0.00981	0.00327	0.007194	0.003924	0.004578	0.007194	0.003924	0.004578	0.005232	0.004578	0.002616	0.00327	0.002616	0.003924
21S54595	0	0	0	0	0	0	0	0	0	0	0.000917	0.003209	0.003209	0.006188	0.008939	0.009168	0.018107	0.016044	0.021774	0.028192	0.024983	0.030942	0.035526	0.032776	0.038276	0.029338	0.039881	0.027962	0.032776	0.022003	0.033005	0.028879	0.029796	0.030942	0.028879	0.02292	0.027962	0.022691	0.024295	0.018565	0.022003	0.013064	0.01994	0.014898	0.015815	0.017419	0.012606	0.011918	0.013523
21S54897	0	0	0	0	0	0	0	0	0	0	0	0	0	0	0	0	0.000383	0.000192	0.000575	0.000383	0.002108	0.000575	0.001533	0.001725	0.002108	0.003067	0.004025	0.003834	0.005942	0.0046	0.006901	0.004409	0.008817	0.009201	0.009776	0.007476	0.009584	0.009201	0.011693	0.008626	0.011884	0.011309	0.013609	0.008434	0.013226	0.015718	0.012843	0.011118	0.018593
21S55606	0	0.001238	0.005776	0.009488	0.013201	0.015677	0.020215	0.02104	0.021452	0.02104	0.017327	0.016502	0.017739	0.019389	0.019802	0.016089	0.015677	0.016502	0.019389	0.014026	0.017739	0.015264	0.014851	0.014851	0.015677	0.010726	0.011551	0.014851	0.014439	0.009488	0.009901	0.012376	0.009901	0.012789	0.010726	0.012789	0.007838	0.014026	0.014439	0.007426	0.007426	0.011139	0.016089	0.011139	0.011551	0.009488	0.009488	0.010726	0.006601
21S55701	0	0.001377	0.010326	0.019275	0.022946	0.022487	0.020652	0.019275	0.022028	0.02134	0.02157	0.018357	0.017669	0.016292	0.019734	0.017898	0.015145	0.014227	0.010096	0.015833	0.014686	0.013997	0.014456	0.013309	0.011703	0.010326	0.01262	0.012391	0.009408	0.011932	0.012162	0.011473	0.009637	0.010096	0.010326	0.010555	0.010555	0.009179	0.009179	0.008949	0.010326	0.010326	0.008031	0.00872	0.009867	0.010326	0.011703	0.010785	0.008949
21S61851	0	0.00021	0.003151	0.012812	0.020794	0.024575	0.024365	0.020794	0.022264	0.025625	0.024785	0.021634	0.021424	0.020794	0.015753	0.018904	0.014283	0.016173	0.018063	0.017223	0.015543	0.014703	0.014703	0.011552	0.015543	0.015543	0.015333	0.015333	0.014073	0.010922	0.012602	0.010082	0.010922	0.009452	0.011342	0.010292	0.010922	0.011552	0.011762	0.009452	0.009872	0.009872	0.010502	0.005671	0.008612	0.007982	0.011762	0.008402	0.009452
21S62794	0	0.00336	0.01092	0.02352	0.026459	0.027719	0.02142	0.02352	0.025619	0.02058	0.02394	0.02184	0.01974	0.0231	0.02184	0.02226	0.02058	0.01554	0.01722	0.01638	0.01428	0.01554	0.01428	0.01344	0.01302	0.0168	0.01176	0.01134	0.01092	0.00924	0.01512	0.0147	0.01218	0.00588	0.01176	0.00966	0.00966	0.00924	0.0084	0.00882	0.01218	0.00672	0.0147	0.00924	0.0063	0.00756	0.01134	0.00924	0.00546
21S63175	0	0.003595	0.006163	0.010272	0.010786	0.014381	0.019004	0.013354	0.017463	0.01849	0.01284	0.01284	0.014381	0.014381	0.013867	0.012327	0.011299	0.016949	0.008731	0.010786	0.010786	0.011813	0.010786	0.008218	0.011299	0.008731	0.01284	0.007191	0.009759	0.007704	0.008218	0.012327	0.005136	0.008218	0.007704	0.01284	0.007704	0.007704	0.009759	0.007704	0.011299	0.007191	0.010272	0.006677	0.006677	0.008218	0.011299	0.00565	0.009759
21S63998	0	0	0.00426	0.007304	0.013999	0.018259	0.018868	0.021302	0.02252	0.019477	0.012173	0.015216	0.018259	0.017042	0.021302	0.017042	0.018259	0.026172	0.01339	0.021302	0.014607	0.014607	0.017651	0.015825	0.018259	0.017042	0.017042	0.017042	0.01339	0.012173	0.011564	0.016433	0.01339	0.010347	0.009738	0.014607	0.013999	0.016433	0.015825	0.014607	0.016433	0.010347	0.014607	0.007912	0.010956	0.010956	0.012781	0.014607	0.012781
21S64348	0	0	0.000225	0.001127	0.001353	0.002705	0.002029	0.00248	0.00248	0.004734	0.004959	0.006087	0.004734	0.006312	0.004283	0.006312	0.003156	0.00541	0.005861	0.007214	0.004734	0.00541	0.006537	0.003832	0.006312	0.006763	0.003607	0.005861	0.007214	0.009017	0.009243	0.006087	0.007439	0.004283	0.008115	0.00789	0.006087	0.006988	0.006763	0.005636	0.008115	0.005636	0.007214	0.006988	0.009017	0.008115	0.008566	0.005636	0.006087
21S64792	0	0	0	0	0	0	0	0	0.000388	0.000388	0.001941	0.003106	0.003494	0.005823	0.007764	0.007764	0.012422	0.013975	0.017081	0.018245	0.024457	0.015916	0.01941	0.023292	0.029115	0.027562	0.03222	0.029503	0.028339	0.029115	0.036491	0.028727	0.021739	0.026398	0.027174	0.023292	0.037655	0.022516	0.031444	0.027562	0.024068	0.022127	0.023292	0.015528	0.024457	0.019022	0.017469	0.014752	0.018634
21S66444	0	0	0	0	0	0	0	0	0	0	0	0	0	0	0	0	0.000773	0.001289	0.000258	0.000515	0.001546	0.001804	0.003608	0.001289	0.001289	0.001546	0.003093	0.003351	0.007474	0.006186	0.006959	0.009536	0.006186	0.008247	0.007732	0.008505	0.011856	0.009278	0.011082	0.009536	0.011856	0.012113	0.01701	0.013918	0.017268	0.014175	0.015464	0.014433	0.01701
21S66870	0	0	0.000412	0	0.000412	0.000823	0.001646	0.003704	0.003704	0.004527	0.006996	0.007407	0.009053	0.009877	0.009877	0.00823	0.009877	0.009465	0.010288	0.015638	0.0107	0.011934	0.016461	0.009053	0.014815	0.011523	0.013992	0.009053	0.007819	0.009053	0.014403	0.015638	0.009877	0.012757	0.013992	0.013992	0.011934	0.012346	0.013992	0.011111	0.012346	0.012346	0.012757	0.013169	0.008642	0.0107	0.010288	0.013169	0.017695
21S68250	0	0	0	0.009756	0.004878	0.009756	0.011382	0.009756	0.014634	0.009756	0.009756	0.01626	0.001626	0.011382	0.00813	0.011382	0.021138	0.013008	0.011382	0.011382	0.014634	0.009756	0.009756	0.011382	0.013008	0.00813	0.014634	0.014634	0.00813	0.014634	0.00813	0.014634	0.004878	0.00813	0.011382	0.009756	0.00813	0.004878	0.006504	0.00813	0.011382	0.013008	0.006504	0.013008	0.017886	0.009756	0.009756	0.014634	0.003252
21S72832	0	0	0	0	0	0	0	0	0	0	0	0	0.001681	0	0.001681	0.001681	0.003361	0.005882	0.008403	0.007563	0.008403	0.008403	0.007563	0.014286	0.019328	0.014286	0.020168	0.017647	0.020168	0.022689	0.027731	0.030252	0.02437	0.02437	0.034454	0.011765	0.021008	0.028571	0.030252	0.031933	0.02605	0.022689	0.031933	0.030252	0.037815	0.022689	0.021008	0.021849	0.023529
21S75286	0	0	0	0	0	0	0	0	0	0	0	0	0	0	0.000958	0	0.000319	0.000958	0.000639	0.002554	0.002874	0.002874	0.002554	0.00447	0.005109	0.003831	0.007982	0.007344	0.011494	0.003831	0.009259	0.009898	0.013091	0.010217	0.013091	0.012771	0.013091	0.015645	0.014687	0.010217	0.01788	0.012133	0.018838	0.01341	0.018519	0.019796	0.024585	0.018838	0.017561
21S75743	0	0	0	0	0	0	0	0	0.008621	0	0	0	0	0.008621	0	0	0.017241	0	0.008621	0	0.008621	0	0.008621	0	0.008621	0.017241	0.008621	0.025862	0	0.008621	0.017241	0	0.008621	0	0	0	0.008621	0	0	0.008621	0.017241	0.017241	0	0.008621	0	0.017241	0.017241	0.017241	0
21S75747	0	0	0	0.000793	0	0.000198	0.000198	0.000198	0.000397	0.000595	0.000397	0.000397	0.000198	0.001785	0.000595	0.000793	0.000595	0.000793	0.001389	0.001389	0.000793	0.000992	0.001587	0.00119	0.000992	0.000595	0.001389	0.002182	0.001785	0.00238	0.002579	0.001984	0.001984	0.00119	0.00238	0.001785	0.004364	0.003967	0.002579	0.003174	0.003174	0.002777	0.002777	0.004563	0.003174	0.004364	0.004364	0.005554	0.003769
21S75848	0	0	0	0	0	0	0	0.000246	0.000246	0.000493	0.000493	0.000246	0.000493	0.000739	0.000493	0.000985	0.001478	0.000985	0.001478	0.001478	0.002464	0.003203	0.002217	0.002217	0.000985	0.002956	0.00271	0.001478	0.003449	0.001478	0.002464	0.001971	0.002464	0.002956	0.00271	0.003203	0.002464	0.00271	0.004927	0.003695	0.002464	0.00271	0.003449	0.004927	0.003449	0.004435	0.004188	0.004927	0.003203
21S75904	0	0	0	0.000858	0.001715	0.002144	0.002287	0.00243	0.002859	0.003288	0.005146	0.005432	0.00486	0.006003	0.006289	0.007576	0.006718	0.004288	0.005718	0.005146	0.005289	0.006289	0.005289	0.007147	0.006718	0.006861	0.00829	0.005289	0.007719	0.007147	0.005146	0.007862	0.006718	0.007004	0.006861	0.005432	0.005003	0.006861	0.006861	0.004431	0.008005	0.008005	0.006861	0.009291	0.006575	0.008005	0.007147	0.007862	0.006146
21S77543	0	0	0	0	0	0	0	0	0	0	0	0	0	0	0	0	0	0	0	0	0	0	0	0	0	0	0.000266	0	0	0	0.000266	0.000266	0	0.000266	0	0	0.000266	0.000266	0	0.000266	0	0.000266	0.000266	0.000799	0.000266	0	0.000266	0.000266	0.001066
21S78411	0	0	0	0	0	0	0	0	0	0	0	0	0	0	0	0	0.002331	0	0.001166	0.004662	0	0.004662	0.006993	0.006993	0.009324	0.001166	0.009324	0.009324	0.011655	0.013986	0.011655	0.019814	0.018648	0.017483	0.017483	0.022145	0.02331	0.026807	0.018648	0.017483	0.020979	0.019814	0.029138	0.025641	0.031469	0.031469	0.037296	0.032634	0.038462
21S78917	0	0	0	0	0	0	0	0	0	0	0	0	0	0.000526	0.000526	0	0.000526	0.001315	0.000789	0.001052	0.002367	0.001841	0.001578	0.002893	0.003682	0.003156	0.003945	0.004471	0.006575	0.004208	0.006049	0.006049	0.006839	0.006312	0.006312	0.007365	0.006839	0.007628	0.005523	0.007365	0.007891	0.008417	0.010521	0.007891	0.011573	0.009732	0.005786	0.007365	0.011573
21S80045	0	0	0	0	0	0	0	0	0	0	0	0	0	0.000954	0.000477	0.00167	0.000954	0.001431	0.002147	0.00167	0.00334	0.004771	0.005248	0.004771	0.007395	0.00501	0.010258	0.009781	0.010973	0.008349	0.009303	0.011212	0.01145	0.012166	0.012405	0.01312	0.016937	0.013597	0.018368	0.011212	0.019084	0.014313	0.021708	0.015983	0.0198	0.019323	0.017891	0.018607	0.022901
21S80257	0	0	0.000695	0.001737	0.00521	0.008336	0.013199	0.014588	0.017367	0.016672	0.01042	0.019451	0.012852	0.017714	0.011115	0.014936	0.015283	0.013546	0.01042	0.016672	0.017367	0.012852	0.01702	0.011462	0.012504	0.014241	0.013546	0.014241	0.012504	0.011462	0.010073	0.013546	0.012852	0.011462	0.010768	0.013894	0.009378	0.013894	0.012852	0.014588	0.013894	0.0066	0.013894	0.012852	0.011462	0.009378	0.019104	0.009726	0.010768
21S81971	0	0.000722	0.005413	0.007578	0.014435	0.014796	0.02057	0.018766	0.018044	0.023457	0.022014	0.024901	0.018044	0.02057	0.02057	0.026705	0.025262	0.021292	0.019127	0.019488	0.021292	0.018405	0.022735	0.018766	0.018766	0.018766	0.02057	0.02057	0.015518	0.018405	0.014796	0.018044	0.018044	0.018405	0.012992	0.019488	0.016601	0.010826	0.01227	0.014435	0.01227	0.009022	0.014435	0.013713	0.010826	0.010826	0.010826	0.008661	0.011187
21S84129	0	0.001937	0.013559	0.018402	0.024213	0.015496	0.021792	0.021308	0.020823	0.020339	0.023729	0.016465	0.015981	0.017918	0.014044	0.017918	0.014044	0.013075	0.010169	0.012591	0.012591	0.012591	0.016465	0.013559	0.013559	0.011622	0.008232	0.015012	0.011138	0.012107	0.012591	0.016949	0.017433	0.011622	0.009201	0.010654	0.009201	0.009201	0.014044	0.008717	0.007264	0.011138	0.00678	0.010169	0.009201	0.011138	0.007264	0.010169	0.007264
21S85827	0	0	0.000265	0.00212	0.003976	0.008481	0.009807	0.008216	0.008746	0.007421	0.013252	0.011662	0.009011	0.012457	0.013252	0.010337	0.014047	0.012987	0.014312	0.011397	0.011132	0.012987	0.019083	0.013517	0.014312	0.012722	0.015637	0.013252	0.014047	0.011397	0.013782	0.016698	0.017493	0.013782	0.014047	0.014047	0.011927	0.013252	0.013782	0.017493	0.012457	0.013252	0.013782	0.012987	0.014842	0.013252	0.014577	0.011662	0.011397
21S85838	0	0	0.003185	0.003185	0.006369	0.012739	0.025478	0.025478	0.022293	0.019108	0.015924	0.015924	0.028662	0.009554	0.015924	0.015924	0.031847	0.025478	0.015924	0.015924	0.019108	0.012739	0.019108	0.015924	0.006369	0.012739	0.035032	0.022293	0.022293	0.015924	0.028662	0.019108	0.031847	0.015924	0.012739	0.003185	0.019108	0.025478	0.019108	0.015924	0.015924	0.006369	0.006369	0.012739	0.019108	0	0.006369	0.006369	0.015924
21S86254	0	0	0	0.001199	0	0.004796	0.005995	0.005995	0.001199	0.007194	0.007194	0.009592	0.005995	0.013189	0.01199	0.007194	0.014388	0.01199	0.007194	0.01199	0.013189	0.008393	0.007194	0.009592	0.007194	0.004796	0.008393	0.007194	0.009592	0.008393	0.01199	0.013189	0.014388	0.007194	0.016787	0.008393	0.008393	0.007194	0.008393	0.007194	0.005995	0.008393	0.009592	0.007194	0.010791	0.004796	0.004796	0.004796	0.010791
21S93799	0	0	0	0	0	0	0	0	0	0	0	0	0	0	0	0	0	0	0	0	0	0	0	0	0	0	0	0	0	0	0.001202	0	0	0.001202	0	0	0.002404	0.001202	0.001202	0	0	0.001202	0	0.003606	0	0	0.003606	0	0.002404
21S93838	0	0	0	0	0	0	0	0	0	0	0	0	0	0.000373	0.000186	0.000559	0.000746	0.000559	0.000746	0.000373	0.000559	0.001118	0.002237	0.001491	0.001864	0.00261	0.003169	0.001678	0.001864	0.001678	0.00466	0.002237	0.002796	0.003355	0.00261	0.004101	0.005219	0.004101	0.003914	0.003728	0.005592	0.005965	0.007269	0.006151	0.007829	0.009133	0.008201	0.007269	0.010065
21S94753	0	0	0	0	0	0	0	0	0	0	0	0	0	0	0.000542	0	0	0	0.000542	0.001085	0	0.001085	0.001085	0.000542	0	0	0	0.000542	0.001627	0	0.000542	0.001085	0	0.001627	0	0.002711	0.000542	0.001085	0.002169	0.001085	0.001627	0.001085	0.000542	0.001085	0.000542	0.002711	0.001085	0.003254	0.001085
21S95994	0	0.000572	0.001907	0.004195	0.008009	0.010107	0.012777	0.013539	0.014302	0.015828	0.017925	0.018497	0.015637	0.018688	0.016209	0.016972	0.0164	0.017735	0.01659	0.017735	0.016018	0.015637	0.013539	0.016972	0.013158	0.017162	0.01106	0.016781	0.012204	0.014874	0.012014	0.014493	0.014111	0.012967	0.013349	0.015065	0.012204	0.009916	0.010297	0.012777	0.010488	0.013539	0.012777	0.010488	0.010297	0.010488	0.009916	0.012777	0.008581
[truncated: 157 more columns]
